# Supplementary material for: What's a SNP between friends: The influence of single nucleotide polymorphisms on virulence and phenotypes of Clostridium difficile strain 630 and derivatives
Source: Virulence. 2016 Sep 21;8(6):767–81. doi: 10.1080/21505594.2016.1237333 (PMC5626343; doi:10.1080/21505594.2016.1237333)
Supplement: KVIR_S_1237333.zip [file kvir-08-06-1237333-s001.zip]

Archive with 3 entries (3 files):
- KVIR_S_1237333.docx
- Table S1.xlsx
- Table S3.xlsx
