# Supplementary material for: What's a SNP between friends: The influence of single nucleotide polymorphisms on virulence and phenotypes of Clostridium difficile strain 630 and derivatives
Source: Virulence. 2016 Sep 21;8(6):767–81. doi: 10.1080/21505594.2016.1237333 (PMC5626343; doi:10.1080/21505594.2016.1237333)
Supplement: KVIR_S_1237333.zip [file kvir-08-06-1237333-s001.zip › Table S1.xlsx]

## Sheet: Analysis
					Complete genome			DNA-Seq			RNA-Seq Mapping (coverage)			RNA-Seq* 630wt		RNA-Seq* 630∆erm (M)		RNA-Seq* 630E (R)
SNP between strains	Name	Product	Metabolic Pathway (KEEG, Microscope)	Position	630 reference	630 GenomeA	630 GenomeA	630wt	630∆erm (M)	630E (R)	630wt	630∆erm (M)	630E (R)	14h / 6h	24h / 6h	14h / 6h	24h / 6h	14h / 6h	24h / 6h	Comments
630E						Riedel et al	Van Eijk et al
CD630_07610		Putative ATP-dependent RNA helicase	RNA degradation	933139	G	-	-	-	-	T	G (42) / T (7)	G (27) / T (2)	T (3) / G (1)	1	1	1	1	0.12	1	OK
CD630_14040		Putative oligopeptide transporter	-	1626977	A	-	-	-	-	G	A (58) G (46)	A (40) G (23)	G (3)	1	1	1	1	1	0.27	OK
CD630_20270		N-carbamoyl-L-amino acid hydrolase	Purine metabolism	2339506	G	-	-	-	-	A	G (31) / A (2)	G (27) / A (6)	A (15) / G (5)	1	1	1	1	1	3.13	OK
CD630_26670	PTSG-BC	PTS system, glucose-specific IIBC component	Phosphotransferase system (PTS)	3079815	A	-	-	-	-	C	A (88) / C (49)	A (80)	C (1)	1	1	0.05	0.03	0.32	0.01	OK
CD630_26270		Conserved hypothetical protein	-	3034953	C	A	A	A	A	-	A (50) / C (25)	A (60) / C (40)	C (46) / A (6)	1	1	1	1	1	1	OK
CD630_33790		Putative conjugative transposon protein	-	3951559	C	-	-	-	-	A	C (3)		C (1)	4.43	1	4.5	1	5.28	1	RNA-Seq ≠ DNA-Seq
CD630_12740	topA	DNA topoisomerase I	-	1480649	C	-	-	-	-	T	T (205) / C (136)	T (93) / C (24)	T (49) / C (1)	1	1	1	4.47	1	1	RNA-Seq ≠ DNA-Seq
CD630_29430		Putative phage replication protein	-	3422569	T	-	-	-	-	C	C (9) / T (2)	T (1)	C (2)	1	3.48	1	1	1	5.1	OK with CD630wt
IG		Upstream of flgB	-	309208	-	-	-	-	-	INV (150 bases)
IG		-	-	3528736	G	-	-	-	-	T				1	1	1	1	1	1	No expression
CD630_20102	(pseudo)	Fragment of transcriptional regulator	-	2320410	A	-	-	-	-	C				1	1	1	1	1	1	CD630_20101|ermC
630Δerm
CD630_30360		Transporter, Major Facilitator Superfamily (MFS)	-	3526888	T	-	-	-	A	-	T (12)			1	1	1	1	1	1	Low expression
CD630_19070	eutG	Ethanolamine iron-dependent Alcohol dehydrogenase	Ethanolamine utilization	2209236	G	-	A	-	A		G (3)	G (2)		1	5.91	1	1	1	1	RNA-Seq ≠ DNA-Seq
CD630_35650		Transcriptional regulator, GntR family	Sporulation	4166495	G	-	-	-	-	A	A (47) / G ( 38)	G (17) / A (7)	G (5) / A (1)	1	1	1	1	1	1	RNA-Seq ≠ DNA-Seq
IG		Upstream of Sodium:glutamate/aspartate symporter family	-	2937176	C	-	A	-	A	-				8.34	3	7.35	5.68	5.03	3.39	No expression
IG		Upstream of Lipoprotein signal peptidase	-	3005866	T	-	G	-	G	-				1	1	1	1	1	1	No expression
IG		Upstream Transcriptional regulator, GntR family	-	3591103	G	-	A	-	A	-				4.19	1.73	1	3	1	1	Gene after : CD630_30900|TreR
CD630_12140	spo0A	Stage 0 sporulation protein A	Sporulation	1413057	INS (18)*	-	AGAATGTAGGAAATATAG	-	AGAATGTAGGAAATATAG	-				1	1	1	1	0.17	0.23	No expression
CD630_08260		Ferric uptake regulator (perR)	superoxide radicals degradation	1000995	A	-	G	-	G	-	G (250) / A (21)	G (>1500) / A (300)	G (268) / A (250	7.12	1	10.45	1	5.42	1	RNA-Seq ≠ DNA-Seq
CD630
CD630_32450	prdR	Transcriptional regulator, sigma-54-dependent	Proline degradation	3797112	C	-	-	T	-	-	C (3) / T (0)	T (3) / C (1)		1	1	1	1	1	1	RNA-Seq ≠ DNA-Seq
CD630_02050		Transcription antiterminator, PTS operon regulator	Phosphotransferase system (PTS)	268934	G	-	-	T	-	-	T (1)			0.11	0.02	0.04	0.08	0.01	0.01	Low expression
CD630 and 630Δerm
CD630_26670	PTSG-BC	PTS system, glucose-specific IIBC component	Phosphotransferase system (PTS)	3080703	C	-	T	T	T	C	T (7)	T (5)		1	1	0.05	0.03	0.32	0.01	OK
IG		Upstream of phage regulator	-	2203033	A	-	T	T	T					1	1	1	1	1	1	No expression
IG		-	-	4007463	-	-	-	C	C	-				1	1	1	1	1	1	No expression
CD630, 630Δerm and 630E
CD630_22630	prsA	Peptidyl-prolyl cis-trans isomerase, PpiC-type	-	2623495	G	-	-	-	-	T	G (2)		G (1)	1	1	1	1	1	1	RNA-Seq ≠ DNA-Seq
CD630_30890		PTS system, glucose-like IIBC component	Phosphotransferase system (PTS)	3590230	T	-	-	G	-	-	T (140) / G (10)	T (45) / G (7)	T (24)	1	1	1	13.07	1	7.38	RNA-Seq ≠ DNA-Seq
Identical for all strains
CD630_11900		Putative acyl-CoA N-acyltransferase	-	1391850	T	-	C	C	C	C	C (34)	C (11)	C (5)	1	1	1	1	1	1	OK
CD630_13880	(pseudo)	Fragment of transcriptional regulator	-	1607453	INS (1)	-	T	T	T	T				1	1	1	1	1	1	No expression
Mistake in original sequence
CD630_17670	gapB	Glyceraldehyde-3-phosphate dehydrogenase (GAPDH)	Glycolysis / Gluconeogenesis	2044514	C	G	G	G	G	G	G (43)	G (8)	G (32)	0.26	1	1	1	1	3.54	OK
CD630_31561	(pseudo)	Fragment of conserved hypothetical protein	-	3686535	INS (1)	A	-	A	A	A				1	1	1	1	1	1	No expression
								-	same base as reference			RNA-Seq mapping = DNA-Seq			Difference expression in agreement with SNP
									DNA-Seq more than 70%			RNA-Seq mapping ≠ DNA-Seq		INV	150 bp inversion promoter region of flgB
									DNA-Seq less than 70%		*RNA-Seq FC >= 3, IG: gene expression after the mutation			INS (18)*	Identical in 630 GenomeA and 630E (R) strains
