# Supplementary material for: What's a SNP between friends: The influence of single nucleotide polymorphisms on virulence and phenotypes of Clostridium difficile strain 630 and derivatives
Source: Virulence. 2016 Sep 21;8(6):767–81. doi: 10.1080/21505594.2016.1237333 (PMC5626343; doi:10.1080/21505594.2016.1237333)
Supplement: KVIR_S_1237333.zip [file kvir-08-06-1237333-s001.zip › Table S3.xlsx]

## Sheet: Results
Differencialy Express (DE)	Genes	Cell Factor	Cell Growth	Cell Wall	Fermentation	Membrane Transport	Metabolism Amino Acid	Metabolism Carbon	Metabolism Cofactor	Metabolism Lipids	Metabolism Nucleic Acid	Mobile Element	Mobility	OPERONS (Automatic)	Regulations	Respiration Anaerobic	Secretion	Sporulation	Stress	Translation	UNKNOWN	Virulence Factors
Total	3440	236	37	280	55	481	183	148	103	49	216	287	55	165	335	80	35	95	101	116	368	14
Spe (WT)	174	19	0	14	4	32	19	4	1	17	9	15	2	6	9	1	0	1	3	0	16	1
Spe (Mull)	190	10	0	14	2	29	14	10	8	3	15	15	0	4	18	7	1	2	7	6	25	0
Spe (Rood)	371	32	8	33	1	44	27	11	14	10	28	9	0	9	30	6	10	22	16	25	33	3
Spe (WT+Mull)	60	3	0	2	7	9	5	1	4	5	5	0	10	0	3	0	2	0	0	0	4	0
Spe (WT+Rood)	58	5	0	1	1	10	2	3	1	0	3	12	2	0	3	1	0	2	3	2	7	0
Spe (Mull+Rood)	345	17	0	42	6	50	11	15	7	6	14	10	0	0	12	14	6	44	5	40	45	1
Spe (WT+Mull+Rood)	139	14	0	10	1	15	14	6	1	0	8	10	31	0	2	3	0	1	9	3	10	1
No-Express	2103	136	29	164	33	292	91	98	67	8	134	216	10	146	258	48	16	23	58	40	228	8
Spe (WT)	174	19	0	14	4	32	19	4	1	17	9	15	2	6	9	1	0	1	3	0	16	1
Spe (Mull)	190	10	0	14	2	29	14	10	8	3	15	15	0	4	18	7	1	2	7	6	25	0
Spe (Rood)	371	32	8	33	1	44	27	11	14	10	28	9	0	9	30	6	10	22	16	25	33	3

## Sheet: Spe (WT)
Class	Gene ID	Name	Product	630 14H / 6H	630 24H / 6H
Cell Factor	CD630_05240		Putative peptidase, M20 family	1	0.23
Cell Factor	CD630_06490		Putative peptidase, S9 family	1	5.88
Cell Factor	CD630_06500		Putative peptidase, S9 family	1	6.92
Cell Factor	CD630_07300		Putative iron-sulfur protein	1	0.32
Cell Factor	CD630_07310		Putative radical SAM superfamily protein	1	0.33
Cell Factor	CD630_07320		Putative radical SAM superfamily protein	1	0.28
Cell Factor	CD630_07330		Putative biotin/lipoate-protein ligase	1	0.31
Cell Factor	CD630_12770		Putative acetyltransferase	1	3.08
Cell Factor	CD630_15600		Conserved hypothetical protein	1	4.52
Cell Factor	CD630_15610		Putative dehydrogenase	1	4.13
Cell Factor	CD630_15620		Conserved hypothetical protein	1	3.73
Cell Factor	CD630_16760	pcp	Pyrrolidone-carboxylate peptidase	1	4.96
Cell Factor	CD630_17650		Putative hydrolase, NUDIX family	1	0.3
Cell Factor	CD630_21540		Putative ATP/GTP-binding protein	1	3.85
Cell Factor	CD630_21550	bioB	Biotin synthase	1	3.97
Cell Factor	CD630_21560	thiH	Thiamine biosynthesis protein ThiH	1	6.94
Cell Factor	CD630_22130	cynT	Carbonic anhydrase	1	0.29
Cell Factor	CD630_28550		Putative NAD(P)-binding oxidoreductase	1	0.25
Cell Factor	CD630_30090		Putative pyridine nucleotide-disulphide oxidoreductase, class I	1	3.86
Cell Wall	CD630_02410		Phosphate-threonine kinase	1	0.03
Cell Wall	CD630_02420		Phosphothreonine N-acetylglucosamine catalysis	1	0.04
Cell Wall	CD630_02430		Methyltransferase	1	0.04
Cell Wall	CD630_02440		Putative CDP-glycerol:Poly(glycerophosphate) glycerophosphotransferase	1	0.06
Cell Wall	CD630_03060		Conserved hypothetical protein	1	4.61
Cell Wall	CD630_07860		Putative membrane protein	1	4.33
Cell Wall	CD630_08300		Putative membrane protein	1	5.7
Cell Wall	CD630_10290		Putative cell wall anchored protein	1	8.05
Cell Wall	CD630_10330	mnaA	UDP-N-acetylglucosamine 2-epimerase (UDP-GlcNAc-2-epimerase)	1	4.23
Cell Wall	CD630_10360	cwp16	Putative N-acetylmuramoyl-L-alanine amidase, autolysin	1	0.33
Cell Wall	CD630_15850		Putative N-acetylglucosamine kinase NAGK-like	1	4.51
Cell Wall	CD630_16450		Putative membrane protein	1	0.25
Cell Wall	CD630_16460		Putative peptidase, M19 family	1	0.23
Cell Wall	CD630_34580		Putative membrane protein	1	0.21
Fermentation	CD630_10540	bcd2	Butyryl-CoA dehydrogenase	1	0.27
Fermentation	CD630_10550	etfB	Electron transfer flavoproteins subunit beta	1	0.25
Fermentation	CD630_10560	etfA	Electron transfer flavoprotein subunit alpha	1	0.28
Fermentation	CD630_10570	crt2	3-hydroxybutyryl-CoA dehydratase (Crotonase)	1	0.31
Fermentation	CD630_29660	adhE	Aldehyde-alcohol dehydrogenase	1	8.74
Membrane Transport	CD630_01610		ABC-type transport system, multidrug-family ATP-binding protein	0.31	0.25
Membrane Transport	CD630_01620		Putative radical SAM-family protein	0.33	0.26
Membrane Transport	CD630_04930		PTS system, mannose/fructose/sorbose IIC component	1	0.32
Membrane Transport	CD630_06450		ABC-type transport system, lantibiotic/multidrug-family ATP-binding protein	1	0.28
Membrane Transport	CD630_07660	srlEb	PTS system, sorbitol-specific IIB C-terminal component (Glucitol)	1	0.32
Membrane Transport	CD630_08540	oppC	ABC-type transport system, oligopeptide-family permease	1	0.32
Membrane Transport	CD630_08550	oppA	ABC-type transport system, oligopeptide-family extracellular solute-binding protein	1	0.27
Membrane Transport	CD630_12670		ABC-type transport system, multidrug-family permease	1	3.77
Membrane Transport	CD630_12680		ABC-type transport system, multidrug-family ATP-binding protein	1	4.87
Membrane Transport	CD630_14840	ssuA	ABC-type transport system, alkanesulfonates-family extracellular solute-binding protein	1	0.33
Membrane Transport	CD630_15230		Putative transporter	1	3.3
Membrane Transport	CD630_17160		Putative permease	1	0.16
Membrane Transport	CD630_21020		Putative Na(+)/H(+) antiporter	1	3.04
Membrane Transport	CD630_21070		Xanthine/uracil/thiamine/ascorbate permease family protein	1	3.62
Membrane Transport	CD630_24880		PTS system, fructose-like IIA component	1	3.25
Membrane Transport	CD630_24890		Transcription antiterminator, PTS operon regulator	1	4.99
Membrane Transport	CD630_28700	kdgT1	2-keto-3-deoxygluconate permease 1	1	0.28
Membrane Transport	CD630_28830	celB	PTS system, cellobiose-specific IIC component	1	0.21
Membrane Transport	CD630_28840	celA	PTS system, cellobiose-specific IIB component	1	0.29
Membrane Transport	CD630_30120		Putative alpha-mannosidase	0.3	1
Membrane Transport	CD630_30130		PTS system, mannose-specfic IIC component	0.29	0.3
Membrane Transport	CD630_30140		PTS system, mannose-specfic IIB component	0.3	0.29
Membrane Transport	CD630_30150		PTS system, mannose-specfic IIA component	0.31	1
Membrane Transport	CD630_30160		Transcription antiterminator, PTS operon regulator	0.31	1
Membrane Transport	CD630_30760	tagK	Tagatose-6-phosphate kinase	1	0.24
Membrane Transport	CD630_34410		Putative pyridoxal phosphate-dependent transferase (PLP-dependent transferase)	1	3.83
Membrane Transport	CD630_34420		Putative peptidase, M24 family	1	3.97
Membrane Transport	CD630_34430		PTS system, lactose/cellobiose-family IIC component	1	4.22
Membrane Transport	CD630_34450		PTS system, lactose/cellobiose-family IIA component	1	3.67
Membrane Transport	CD630_35250		ABC-type transport system, iron-family extracellular solute-binding protein	1	0.09
Membrane Transport	CD630_35260		ABC-type transport system, iron-family permease	1	0.06
Membrane Transport	CD630_35270		ABC-type transport system, iron-family ATP-binding protein	1	0.07
Metabolism Amino Acid	CD630_03050		Putative glutamate carboxypeptidase	1	4.01
Metabolism Amino Acid	CD630_14810		Putative tryptophan RNA-binding attenuation protein	1	0.31
Metabolism Amino Acid	CD630_15470	hisZ	ATP phosphoribosyltransferase regulatory subunit	1	0.23
Metabolism Amino Acid	CD630_15480	hisG	ATP phosphoribosyltransferase (ATP-PRTase) (ATP-PRT)	1	0.09
Metabolism Amino Acid	CD630_15490	hisC	Histidinol-phosphate aminotransferase (Imidazole acetol-phosphate transaminase)	1	0.17
Metabolism Amino Acid	CD630_15500	hisB	Imidazoleglycerol-phosphate dehydratase	1	0.18
Metabolism Amino Acid	CD630_15510	hisH	Imidazole glycerol phosphate synthase subunit HisH	1	0.15
Metabolism Amino Acid	CD630_15520	hisA	1-(5-phosphoribosyl)-5-[(5-phosphoribosylamino)methylideneamino] imidazole-4-carboxamide isomerase	1	0.17
Metabolism Amino Acid	CD630_15530	hisF	Imidazole glycerol phosphate synthase subunit HisF	1	0.12
Metabolism Amino Acid	CD630_15540	hisI	Histidine biosynthesis bifunctional protein HisIE [Includes: Phosphoribosyl-AMP cyclohydrolase Phosphoribosyl-ATP pyrophosphatase]	1	0.2
Metabolism Amino Acid	CD630_15800	hom2	Homoserine dehydrogenase	1	4.73
Metabolism Amino Acid	CD630_17640		Putative phenylalanyl-tRNA synthetase beta chain	1	0.28
Metabolism Amino Acid	CD630_20530	lysA	Diaminopimelate decarboxylase	1	0.27
Metabolism Amino Acid	CD630_20540	lysC	Aspartokinase	1	0.25
Metabolism Amino Acid	CD630_21180	thrC	Threonine synthase	1	3.35
Metabolism Amino Acid	CD630_22520		Glutamate 2,3-aminomutase	1	3.08
Metabolism Amino Acid	CD630_25020		Putative pyridoxal phosphate-dependent transferase	1	0.17
Metabolism Amino Acid	CD630_30990		Putative amidohydrolase, M20D family	0.31	0.04
Metabolism Amino Acid	CD630_31000		Putative C4-dicarboxylate anaerobic carrier, DcuC family	0.33	0.03
Metabolism Carbon	CD630_23870		Alpha-hydroxy acid dehydrogenase, FMN-dependent	1	0.17
Metabolism Carbon	CD630_24100	ppdK	Pyruvate phosphate dikinase (ATP:pyruvate, phosphate phosphotransferase)	0.31	1
Metabolism Carbon	CD630_28130	garR	Tartronate semialdehyde reductase	1	0.24
Metabolism Carbon	CD630_36410		Conserved hypothetical protein	1	0.21
Metabolism Cofactor	CD630_21690		Putative iron-sulfur binding protein	0.32	0.21
Metabolism Lipids	CD630_19070	eutG	Ethanolamine iron-dependent Alcohol dehydrogenase	1	5.91
Metabolism Lipids	CD630_19080	eutS	Ethanolamine carboxysome structural protein, BMC family	1	3.56
Metabolism Lipids	CD630_19090	eutP	Ethanolamine utilization protein, GTPase family	1	3.1
Metabolism Lipids	CD630_19120	eutA	Ethanolamine reactivating factor for ammonia lyase eutBC	1	15.98
Metabolism Lipids	CD630_19130	eutB	Ethanolamine ammonia lyase large subunit	1	12.31
Metabolism Lipids	CD630_19140	eutC	Ethanolamine ammonia lyase small subunit	1	20.98
Metabolism Lipids	CD630_19150	eutL	Ethanolamine carboxysome structural protein, BMC family	1	17.38
Metabolism Lipids	CD630_19160	eutK	Ethanolamine carboxysome structural protein, BMC family	1	21.53
Metabolism Lipids	CD630_19170	eutE	Ethanolamine acetaldehyde oxydoreductase	1	15.88
Metabolism Lipids	CD630_19180	eutM	Ethanolamine carboxysome structural protein, BMC family	1	14.47
Metabolism Lipids	CD630_19190	eutT	Ethanolamine corrinoid cobalamin adenosyltransferase	1	17.74
Metabolism Lipids	CD630_19200	eutD	Putative phosphotransacetylase	1	22.6
Metabolism Lipids	CD630_19210		Putative ethanolamine utilization protein	1	11.57
Metabolism Lipids	CD630_19220	eutN	Ethanolamine carboxysome structural protein, BMC family	1	6.32
Metabolism Lipids	CD630_19230		Ethanolamine carboxysome structural protein, BMC family	1	12.09
Metabolism Lipids	CD630_19240	eutH	Ethanolamine transport protein	1	17.73
Metabolism Lipids	CD630_19250	eutQ	Ethanolamine utilization protein, Cupin barrels family	1	11.59
Metabolism Nucleic Acid	CD630_06260		Putative replicative helicase DnaB-like	1	7.06
Metabolism Nucleic Acid	CD630_12720		Putative magnesium chelatase	1	4.53
Metabolism Nucleic Acid	CD630_12760		Putative replication-associated recombination protein A RarA	1	3.08
Metabolism Nucleic Acid	CD630_20730	xdhA	Xanthine dehydrogenase, molybdenum binding subunit	1	3.31
Metabolism Nucleic Acid	CD630_24750		Putative membrane protein	1	3.09
Metabolism Nucleic Acid	CD630_25230		Putative hydrolase	1	0.31
Metabolism Nucleic Acid	CD630_25240	nadD	Nicotinate-nucleotide adenylyltransferase	1	0.25
Metabolism Nucleic Acid	CD630_36420		Putative selenocysteine synthase	1	0.24
Metabolism Nucleic Acid	CD630_36430		Dihydroorotase	1	0.31
Mobile Element	CD630_03730		Putative membrane protein Tn916-like, CTn1-Orf18	3.14	1
Mobile Element	CD630_04260		Putative conjugative transposon protein Tn1549-like, CTn2-Orf21	1	0.28
Mobile Element	CD630_05101		Putative conjugative transposon protein Tn5397, CTn3-Orf8	1	0.22
Mobile Element	CD630_06250		Putative phage protein	1	8.03
Mobile Element	CD630_09200		Putative phage protein	1	3.1
Mobile Element	CD630_09380		Putative phage protein	1	3.16
Mobile Element	CD630_13630		Putative phage XkdK-like protein	1	3.16
Mobile Element	CD630_13640		Putative phage XkdM-like protein	1	3.88
Mobile Element	CD630_13650		Putative phage XkdN-like protein	1	4.87
Mobile Element	CD630_29290		Putative phage protein	1	3.16
Mobile Element	CD630_29320		Conserved hypothetical protein	1	3.76
Mobile Element	CD630_29340		Putative phage protein	1	3.1
Mobile Element	CD630_29370		Putative phage protein	1	3.39
Mobile Element	CD630_29390		Putative phage protein	1	4.13
Mobile Element	CD630_33800		Putative cell wall hydrolase Tn916-like, CTn1-Orf17	3.48	1
Mobility	CD630_02280	fliN	Flagellar motor switch protein FliN	1	0.24
Mobility	CD630_02330	fliW	Flagellar assembly factor FliW	1	0.03
OPERONS (Automatic)	CD630_17340		Conserved hypothetical protein	1	3.11
OPERONS (Automatic)	CD630_17600		Putative iron-sulfur protein	1	0.27
OPERONS (Automatic)	CD630_18690		Putative endonuclease relaxase Tn1549-like, CTn2-Orf20	1	0.33
OPERONS (Automatic)	CD630_23970		Putative exonuclease	1	3.11
OPERONS (Automatic)	CD630_35580	birA	BirA bifunctional protein [Includes: biotin operon repressor and biotin--[acetyl-CoA-carboxylase] synthetase	1	3.51
OPERONS (Automatic)	CD630_35750		Putative sodium:solute symporter	1	3.16
Regulations	CD630_02920		Transcriptional regulator, HTH-type	1	3.99
Regulations	CD630_06170		Putative membrane protein	1	0.18
Regulations	CD630_06270		Putative transcriptional regulator, activator Mor	1	5.63
Regulations	CD630_12690		Two-component response regulator	1	3.33
Regulations	CD630_12700		Two-component sensor histidine kinase	1	4.35
Regulations	CD630_17250		Transcriptional regulator, AraC family	1	3.49
Regulations	CD630_18410		Two-component sensor histidine kinase	3.26	1
Regulations	CD630_23850		Putative diguanylate cyclase signaling protein	1	4.63
Regulations	CD630_32610	pstB	ABC-type transport system, phosphate-specific ATP-binding	1	4.23
Respiration Anaerobic	CD630_34760	atpZ	ATP synthase transporter protein AtpZ	1	4.24
Sporulation	CD630_12130	spoIVB	Stage IV sporulation protein B, peptidase S55 family	1	3.68
Stress	CD630_03440		Putative beta-lactamase-like protein	1	3.21
Stress	CD630_13740		Putative beta-lactamase-inhibitor protein II	1	3.54
Stress	CD630_16250	vanS	Two-component sensor histidine kinase	1	3.01
UNKNOWN	CD630_11560		Conserved hypothetical protein	1	0.02
UNKNOWN	CD630_15830		Conserved hypothetical protein	1	4.18
UNKNOWN	CD630_15831		Conserved hypothetical protein	1	4.21
UNKNOWN	CD630_17170		Conserved hypothetical protein, DUF917 family	1	0.18
UNKNOWN	CD630_17730		Conserved hypothetical protein	1	4.2
UNKNOWN	CD630_20620		Conserved hypothetical protein	1	3.12
UNKNOWN	CD630_21570		Conserved hypothetical protein	1	5.84
UNKNOWN	CD630_22590		Conserved hypothetical protein with RmlC-like jelly roll fold	1	0.28
UNKNOWN	CD630_23860		Conserved hypothetical protein	1	3.59
UNKNOWN	CD630_24200		Conserved hypothetical protein	1	0.28
UNKNOWN	CD630_28790		Conserved hypothetical protein	1	0.29
UNKNOWN	CD630_30220		Conserved hypothetical protein	1	3.28
UNKNOWN	CD630_30430		Conserved hypothetical protein	1	0.04
UNKNOWN	CD630_33230		Conserved hypothetical protein	1	3.04
UNKNOWN	CD630_33240		Conserved hypothetical protein	1	3.95
UNKNOWN	CD630_35512		Conserved hypothetical protein	1	3.3
Virulence Factors	CD630_06640	tcdC	Negative regulator of toxin gene expression	1	0.16

## Sheet: Spe (Mull)
Class	Gene ID	Name	Product	Mull 14H / 6H	Mull 24H / 6H
Cell Factor	CD630_03920		Putative radical SAM-family protein	1	0.28
Cell Factor	CD630_07130		Putative radical SAM domain-containing protein	1	4.27
Cell Factor	CD630_07140		Putative protein involved in protein-protein interactions	1	4.25
Cell Factor	CD630_07780		Conserved hypothetical protein	1	0.3
Cell Factor	CD630_08650		Putative ADP-ribose binding protein	3.24	1
Cell Factor	CD630_19970		Putative proline iminopeptidase (PIP), S33 family	0.31	1
Cell Factor	CD630_24130		Putative NAD(P)-binding protein	6.97	1
Cell Factor	CD630_26130		Putative peptidase, M24 family	0.26	1
Cell Factor	CD630_26590	lgt	Prolipoprotein diacylglyceryl transferase	1	5.47
Cell Factor	CD630_31030		PTS system, glucose-like IIA component	1	3.35
Cell Wall	CD630_07470		Putative lipoprotein	3.63	1
Cell Wall	CD630_07840		Putative N-acetylmuramoyl-L-alanine amidase	1	0.26
Cell Wall	CD630_15900		Putative membrane protein	3.27	1
Cell Wall	CD630_17680		Conserved hypothetical protein	1	3.13
Cell Wall	CD630_18980		Putative phage-related cell wall hydrolase (endolysin)	3	1
Cell Wall	CD630_21510		Putative membrane protein, DUF819 family	0.19	1
Cell Wall	CD630_22650		Putative membrane protein	1	0.18
Cell Wall	CD630_25920	fbpA	Fibronectin-binding protein A	0.19	1
Cell Wall	CD630_27840	cwp6	Putative N-acetylmuramoyl-L-alanine amidase, autolysin	1	3.09
Cell Wall	CD630_27940	cwp12	Cell wall binding protein	1	4.6
Cell Wall	CD630_32940		Putative type IV pilin PilA	1	0.15
Cell Wall	CD630_32950		Putative type II secretion system protein	1	0.15
Cell Wall	CD630_33990		Conserved hypothetical protein, UPF0052 family	1	3.83
Cell Wall	CD630_34000		Conserved hypothetical protein, UPF0042 family	1	5.06
Fermentation	CD630_23800	iorB	Indole pyruvate ferredoxin/flavodoxin oxidoreductase	7.3	1
Fermentation	CD630_32820	pflD	Pyruvate formate-lyase	1	0.25
Membrane Transport	CD630_02990	rbsK	Ribokinase, pfkB family	0.19	1
Membrane Transport	CD630_03000	rbsB	ABC-type transport system, ribose-specific extracellular solute-binding protein	0.16	1
Membrane Transport	CD630_03010	rbsA	ABC-type transport system, ribose-specific ATP-binding protein	0.14	0.28
Membrane Transport	CD630_04910		PTS system, mannose/fructose/sorbose IIA component	1	0.25
Membrane Transport	CD630_04920		PTS system, mannose/fructose/sorbose IIB component	1	0.24
Membrane Transport	CD630_07850		ABC-type transport system, ATP-binding protein	1	4.71
Membrane Transport	CD630_08180		6-phospho-beta-glucosidase	1	3.39
Membrane Transport	CD630_10000		ABC-type transport system, nitrate/sulfonate/taurine permease	1	0.27
Membrane Transport	CD630_14780	feoA	Ferrous iron transport protein	0.28	1
Membrane Transport	CD630_15270		ABC-type transport system, permease	1	3.7
Membrane Transport	CD630_15280		ABC-type transport system, ATP-binding protein	1	5.55
Membrane Transport	CD630_15290		ABC-type transport system, permease	1	4.9
Membrane Transport	CD630_15870		ABC-type transport system, sugar-family ATP-binding protein	3.14	1
Membrane Transport	CD630_16550		Putative Na+/H+ antiporter NhaC-like	1	3.8
Membrane Transport	CD630_18740	vexP2	ABC-type transport system, ATP-binding protein Tn1549-like, CTn5-Orf34	1	0.23
Membrane Transport	CD630_19880		Putative tryptophan transport protein	1	0.31
Membrane Transport	CD630_21750		ABC-type transport system, cystine/aminoacid-family permease	1	3.09
Membrane Transport	CD630_23270	gatA	PTS system, galactitol-specific IIA component	1	0.2
Membrane Transport	CD630_23320	mtlF	PTS system, mannitol-specific, EIIA component	1	0.11
Membrane Transport	CD630_23340	mtlA	PTS system, mannitol-specific, IICB component	1	0.13
Membrane Transport	CD630_25060	LinCd	Transporter, Major Facilitator Superfamily (MFS)	1	3.02
Membrane Transport	CD630_28780	fhuD	ABC-type transport system, ferrichrome-specific extracellular solute-binding protein	1	0.23
Membrane Transport	CD630_28800	celC	PTS system, cellobiose-specific IIA component	0.32	1
Membrane Transport	CD630_31010		PTS system, glucose-like IIBC component	3.83	1
Membrane Transport	CD630_31270		PTS system, beta-glucoside-like IIBC component	0.31	7.47
Membrane Transport	CD630_31280	pgmB	Beta-phosphoglucomutase (beta-D-Glucose 1,6-phosphomutase)	0.3	6.08
Membrane Transport	CD630_31290		Glycosyl hydrolase/phosphorylase	0.29	6.88
Membrane Transport	CD630_32080		Transcriptional regulator, MarR family	1	5.18
Membrane Transport	CD630_32990		Transporter, Major Facilitator Superfamily (MFS)	3.55	1
Metabolism Amino Acid	CD630_01400		Putative peptidase	1	4.15
Metabolism Amino Acid	CD630_07400		Putative pyridoxal phosphate-dependent aminotransferase	1	0.22
Metabolism Amino Acid	CD630_09940		Putative serine-pyruvate aminotransferase	1	4.55
Metabolism Amino Acid	CD630_09950	serA	Putative D-3-phosphoglycerate dehydrogenase	1	3.53
Metabolism Amino Acid	CD630_14940		Transcriptional regulator, HTH-type	1	3.51
Metabolism Amino Acid	CD630_22610		Putative peptidase, M24 family	0.22	1
Metabolism Amino Acid	CD630_23550	trxA2	Thioredoxin 2 (Trx2)	0.11	1
Metabolism Amino Acid	CD630_25150		Putative L-aspartate-beta-decarboxylase	0.18	1
Metabolism Amino Acid	CD630_25160	ansB	L-asparaginase	0.21	1
Metabolism Amino Acid	CD630_26960		Putative pyridoxal phosphate-dependent transferase	1	3.05
Metabolism Amino Acid	CD630_28280		Putative pyridoxal phosphate-dependent transferase	1	0.22
Metabolism Amino Acid	CD630_32220	sdaB	L-serine dehydratase	0.24	1
Metabolism Amino Acid	CD630_32230	dapA2	Dihydrodipicolinate synthase 2	0.21	1
Metabolism Amino Acid	CD630_32240	asd	Aspartate-semialdehyde dehydrogenase	1	3.1
Metabolism Carbon	CD630_00210	pycA	Pyruvate carboxylase	1	3.46
Metabolism Carbon	CD630_08830	glgD	Glycogen biosynthesis protein	1	0.25
Metabolism Carbon	CD630_15430		putative FMN-dependent NADH-azoreductase	1	0.19
Metabolism Carbon	CD630_18060	scrK	Fructokinase	1	3.62
Metabolism Carbon	CD630_23210	tkt'	Transketolase, central and C-terminal (Sedoheptulose-7-phosphate:D-glyceraldehyde-3-phosphate glycolaldehydetransferase)	0.3	1
Metabolism Carbon	CD630_24910	pmi	Mannose-6-phosphate isomerase (Phosphomannose isomerase) (PMI) (Phosphohexomutase)	1	3.86
Metabolism Carbon	CD630_25980		Putative oligosaccharide deacetylase	0.27	0.21
Metabolism Carbon	CD630_26000	cstA	Carbon starvation protein, CstA	1	3.43
Metabolism Carbon	CD630_31730	pgk	Phosphoglycerate kinase	1	4
Metabolism Carbon	CD630_34910		Putative exopolyphosphatase	0.25	1
Metabolism Cofactor	CD630_00480	ispF	2-C-methyl-D-erythritol 2,4-cyclodiphosphate synthase	1	3.97
Metabolism Cofactor	CD630_16970	ribH	6,7-dimethyl-8-ribityllumazine synthase	1	34.32
Metabolism Cofactor	CD630_16990	ribE	Riboflavin synthase alpha subunit	1	25.07
Metabolism Cofactor	CD630_17020	thiC	Thiamine biosynthesis protein ThiC	1	6.62
Metabolism Cofactor	CD630_35550	coaX	Type III pantothenate kinase (Pantothenic acid kinase) (PanK-III)	1	4.82
Metabolism Cofactor	CD630_35560		Putative membrane protein	1	4.61
Metabolism Cofactor	CD630_35960		putative homocysteine S-methyltransferase	1	5.95
Metabolism Cofactor	CD630_35980	luxS	S-ribosylhomocysteine lyase (Autoinducer-2 production protein luxS) (AI-2 synthesis protein)	1	4.83
Metabolism Lipids	CD630_10620	acpP	Acyl carrier protein (ACP)	3.18	1
Metabolism Lipids	CD630_19100	eutV	Two-component response regulator, Ethanolamine specific	1	0.31
Metabolism Lipids	CD630_34660	acpS	Holo-[acyl-carrier-protein] synthase	1	0.22
Metabolism Nucleic Acid	CD630_01880		Putative ketopantoate reductase	3.55	1
Metabolism Nucleic Acid	CD630_07090	mutS2	DNA mismatch repair protein	1	4.44
Metabolism Nucleic Acid	CD630_10400	addB	ATP-dependent nuclease subunit B (ATP-dependent helicase addB), Superfamily 1 UvrD-family	1	3.73
Metabolism Nucleic Acid	CD630_10410	addA	ATP-dependent nuclease subunit A (ATP-dependent helicase addA)	1	3.02
Metabolism Nucleic Acid	CD630_12730		Putative DNA processing Smf single strand binding protein	0.28	1
Metabolism Nucleic Acid	CD630_13530		Putative phosphomethylpyrimidine kinase	3.38	1
Metabolism Nucleic Acid	CD630_16820	iunH	Putative nucleoside hydrolase, IUNH family	0.29	1
Metabolism Nucleic Acid	CD630_16830		Putative membrane protein	1	3.26
Metabolism Nucleic Acid	CD630_16840		Putative radical SAM superfamily protein	0.25	1
Metabolism Nucleic Acid	CD630_17010	recQ	ATP-dependent DNA helicase	1	3.41
Metabolism Nucleic Acid	CD630_18930		Putative oligonucleotide binding regulator	1	4.03
Metabolism Nucleic Acid	CD630_28020	tgt	Queuine tRNA-ribosyltransferase (tRNA-guanine transglycosylase) (Guanine insertion enzyme)	1	4.54
Metabolism Nucleic Acid	CD630_28040	queA	S-adenosylmethionine:tRNA ribosyltransferase-isomerase (Queuosine biosynthesis protein QueA)	1	4.77
Metabolism Nucleic Acid	CD630_28050	ruvB	Holliday junction ATP-dependent DNA helicase RuvB	1	4.65
Metabolism Nucleic Acid	CD630_35900	carB1	Carbamoyl-phosphate synthase large chain 1	1	3.71
Mobile Element	CD630_03790		Putative conjugative transposon protein Tn916-like, CTn1-Orf24	3.43	1
Mobile Element	CD630_04130		Putative single-strand DNA-binding protein Tn1549-like, CTn2-Orf7	1	0.23
Mobile Element	CD630_09050		Putative phage protein	1	0.32
Mobile Element	CD630_09410		Putative phage protein	1	0.08
Mobile Element	CD630_09580		Putative phage protein	4.99	1
Mobile Element	CD630_12330	cwp26	Putative cell surface protein	3.6	1
Mobile Element	CD630_18500		Transcriptional regulator, AraC family Tn1549-like, CTn5-Orf6	1	0.3
Mobile Element	CD630_18520		Putative conjugative transposon protein Tn1549-like, CTn2-Orf8	4.12	1
Mobile Element	CD630_18550		Putative conjugative transposon protein Tn1549-like, CTn2-Orf11	3.5	1
Mobile Element	CD630_21850		Conserved hypothetical protein	1	0.22
Mobile Element	CD630_22991		Putative phage protein	1	0.18
Mobile Element	CD630_29250		Putative phage protein	1	0.08
Mobile Element	CD630_29480		Putative phage protein	1	3.24
Mobile Element	CD630_33870		Putative conjugative transposon protein Tn916-like, CTn7-Orf24	3.85	1
Mobile Element	CD630_33871		Putative conjugative transposon protein Tn916-like, CTn1-Orf24	4.73	1
OPERONS (Automatic)	CD630_01690		Putative drug/sodium antiporter, MATE family	1	3.25
OPERONS (Automatic)	CD630_06440		Two-component sensor histidine kinase	1	0.23
OPERONS (Automatic)	CD630_16690		ABC-type transport system, multidrug-family ATP-binding protein	1	0.11
OPERONS (Automatic)	CD630_17360		Transcriptional regulator, HTH-type	1	3.79
Regulations	CD630_03200		Two-component response regulator	3.35	5.17
Regulations	CD630_06420		Transcriptional regulator, Phage-type	4.67	1
Regulations	CD630_06830		Transcriptional regulator, LacI family	1	3.2
Regulations	CD630_08210		Two-component sensor histidine kinase	1	3.8
Regulations	CD630_08350		Transcriptional regulator, MarR family	1	3.3
Regulations	CD630_14230		Conserved hypothetical protein	1	3.6
Regulations	CD630_15840		Transcriptional regulator, repressor ROK family	3.94	1
Regulations	CD630_16870		Conserved hypothetical protein	1	3.09
Regulations	CD630_16920		Transcriptional regulator, ArsR family	5.85	1
Regulations	CD630_18500		Transcriptional regulator, AraC family Tn1549-like, CTn5-Orf6	1	0.3
Regulations	CD630_18830		Transcriptional regulator, AraC family	1	0.26
Regulations	CD630_19960		Transcriptional regulator, AraC family	0.23	1
Regulations	CD630_21320		Putative transcriptional regulator	1	3.56
Regulations	CD630_22140	SinR	Transcriptional regulator, HTH-type	1	3.24
Regulations	CD630_24630	hrcA	Transcriptional regulator, Heat-inducible repressor HrcA	1	0.26
Regulations	CD630_31310		Transcriptional regulator, AraC family	1	3.33
Regulations	CD630_33320		Transcriptional regulator, TetR family Tn916-like, CTn6-Orf8	1	4.01
Regulations	CD630_34870	rho	Transcription termination factor Rho	1	4.1
Respiration Anaerobic	CD630_08100		Putative flavodoxin/nitric oxide synthase	3.46	1
Respiration Anaerobic	CD630_09820	ubiA	Putative UbiA prenyltransferase	0.28	1
Respiration Anaerobic	CD630_14140		Putative oxidoreductase, Fe-S subunit	1	3.95
Respiration Anaerobic	CD630_17710		Putative monooxygenase	3.1	1
Respiration Anaerobic	CD630_34670	atpC	ATP hydrolase epsilon chain	0.31	4.3
Respiration Anaerobic	CD630_34700	atpA	ATP synthase subunit alpha (ATPase subunit alpha) (ATP synthase F1 sector subunit alpha)	1	4.05
Respiration Anaerobic	CD630_34720	atpF	ATP synthase subunit b (ATP synthase F0 sector subunit b)	1	3.45
Secretion	CD630_32960		Putative pilus assembly ATPase	1	0.29
Sporulation	CD630_24680		Conserved hypothetical protein	0.3	0.16
Sporulation	CD630_26570		Conserved hypothetical protein	1	0.21
Stress	CD630_16280	vanT	Alanine racemase 1	1	3.81
Stress	CD630_16520		Putative tellurium resistance protein	3.15	1
Stress	CD630_20210		Conserved hypothetical protein	1	0.2
Stress	CD630_20220		Conserved hypothetical protein	1	0.18
Stress	CD630_24600	dnaJ	Chaperone protein DnaJ	3.67	1
Stress	CD630_24620	grpE	Protein grpE (HSP-70 cofactor)	1	0.26
Stress	CD630_30330	trxA	Thioredoxin	3.39	1
Translation	CD630_00490	proS	Prolyl-tRNA synthetase	1	3.97
Translation	CD630_00500	proS	Prolyl-tRNA synthetase	1	3.67
Translation	CD630_11650		Putative ribosome-associated protein	0.29	1
Translation	CD630_21390	tsf	Elongation factor Ts (EF-Ts)	1	3.34
Translation	CD630_25840	fmt	Methionyl-tRNA formyltransferase	1	3.04
Translation	CD630_32560	valS	valyl-tRNA synthetase	0.22	1
UNKNOWN	CD630_01720		Conserved hypothetical protein	3.02	1
UNKNOWN	CD630_03040		Conserved hypothetical protein, DUF1355 family	0.19	1
UNKNOWN	CD630_03470		Conserved hypothetical protein	1	0.24
UNKNOWN	CD630_05430		Conserved hypothetical protein	1	0.2
UNKNOWN	CD630_05870		Conserved hypothetical protein	1	0.13
UNKNOWN	CD630_05890		Conserved hypothetical protein	1	0.27
UNKNOWN	CD630_06880		Conserved hypothetical protein	3.56	1
UNKNOWN	CD630_07100		Conserved hypothetical protein, DUF523 family	1	3.1
UNKNOWN	CD630_07350		Conserved hypothetical protein	3.23	1
UNKNOWN	CD630_07360		Conserved hypothetical protein	3.04	1
UNKNOWN	CD630_08070		Conserved hypothetical protein	3.72	1
UNKNOWN	CD630_11241		Conserved hypothetical protein	4.6	1
UNKNOWN	CD630_11360		Conserved hypothetical protein	1	0.2
UNKNOWN	CD630_13011		Conserved hypothetical protein	1	0.17
UNKNOWN	CD630_14110		Conserved hypothetical protein	1	3.13
UNKNOWN	CD630_14630		Conserved hypothetical protein	1	0.22
UNKNOWN	CD630_15100		Conserved hypothetical protein, DUF1121 family	1	4.68
UNKNOWN	CD630_17480		Conserved hypothetical protein	1	3.41
UNKNOWN	CD630_19530		Conserved hypothetical protein	1	3.23
UNKNOWN	CD630_23150		Putative membrane protein	1	0.25
UNKNOWN	CD630_23950		Conserved hypothetical protein	1	0.18
UNKNOWN	CD630_29960		Conserved hypothetical protein	3	1
UNKNOWN	CD630_30230		Conserved hypothetical protein	1	0.21
UNKNOWN	CD630_32710		Conserved hypothetical protein	4.52	1
UNKNOWN	CD630_33690		Conserved hypothetical protein	1	0.25

## Sheet: Spe (Rood)
Class	Gene ID	Name	Product	Rood 14H / 6H	Rood 24H / 6H
Cell Factor	CD630_00650		Putative NADP-dependent deshydrogenase	1	4.67
Cell Factor	CD630_00660	rpoB	DNA-directed RNA polymerase subunit beta	0.29	1
Cell Factor	CD630_00670	rpoC	DNA-directed RNA polymerase subunit beta'	0.3	1
Cell Factor	CD630_01450		Putative resolvase, S1 RNA-binding domain-containing protein	0.23	0.26
Cell Factor	CD630_02910		Putative peptidase, M20A family	1	5.88
Cell Factor	CD630_04530		Putative hydrolase	0.3	1
Cell Factor	CD630_07490		Putative DNA helicase, UvrD/REP type	1	0.33
Cell Factor	CD630_09830		Putative hydrolase, HAD superfamily, subfamily IB	1	0.3
Cell Factor	CD630_09840		Putative membrane protein	0.3	1
Cell Factor	CD630_12580		Putative GTPase, MG442 type	0.17	1
Cell Factor	CD630_12850		Putative Holliday junction resolvase	0.23	0.31
Cell Factor	CD630_13200		Putative peptidase, M16 family	0.29	1
Cell Factor	CD630_14030		Putative synthetase	0.12	0.14
Cell Factor	CD630_14360		Putative hydrolase	1	3.45
Cell Factor	CD630_16770		Putative membrane protein	1	0.3
Cell Factor	CD630_17800		Putative methylase	1	4.62
Cell Factor	CD630_19720		Putative peptidase, M20A family	0.28	1
Cell Factor	CD630_20840		Putative peptidase, M20 family	1	0.24
Cell Factor	CD630_21160	bipA	GTP-binding protein BipA	0.31	1
Cell Factor	CD630_22090		Putative GTP-binding protein, HflX type	0.13	1
Cell Factor	CD630_24670	lepA	GTP-binding protein LepA	0.19	1
Cell Factor	CD630_25030		Putative cation-transporting P-type ATPase	0.27	0.32
Cell Factor	CD630_26600		Putative peptidase, M16 family	0.32	1
Cell Factor	CD630_26610		Putative peptidase, M16 family	0.29	1
Cell Factor	CD630_29650		Putative signaling protein	1	4.33
Cell Factor	CD630_30180		Putative redox-active protein	0.25	1
Cell Factor	CD630_30410	pepI	Proline iminopeptidase (Proline aminopeptidase) (PIP), peptidase S33 family	1	3.32
Cell Factor	CD630_31120		Putative peptidase, M20D family	1	0.27
Cell Factor	CD630_33060	tig	Trigger factor (TF)	1	3.73
Cell Factor	CD630_34890		Putative oligoendopeptidase F, peptidase M3B family	0.16	0.08
Cell Factor	CD630_34960	hbs	DNA-binding protein, non-specific	0.32	1
Cell Factor	CD630_35210		Putative peptidase T, M20B family	0.24	0.21
Cell Growth	CD630_11490	minC	Cell division regulator (septum placement)	0.24	1
Cell Growth	CD630_11500	minD	Septum site-determining protein MinD (Cell division inhibitor MinD)	0.23	0.31
Cell Growth	CD630_11510	minE	Cell division topological specificity factor	0.17	0.24
Cell Growth	CD630_11520	mrdB	Rod shape-determining protein MrdB	0.12	0.23
Cell Growth	CD630_11530	mgsA	Methylglyoxal synthase (MGS)	0.29	0.21
Cell Growth	CD630_12490		Putative radical SAM-superfamily protein	0.28	1
Cell Growth	CD630_18280	ftsH1	Cell division protease FtsH1	0.3	1
Cell Growth	CD630_35590	ftsH2	Cell division protease FtsH2	1	4.14
Cell Wall	CD630_00300		Putative membrane protein	0.31	1
Cell Wall	CD630_01190	glmM	Phosphoglucosamine mutase	0.23	1
Cell Wall	CD630_01200	glmS	Glucosamine--fructose-6-phosphate aminotransferase [isomerizing]	0.15	0.23
Cell Wall	CD630_01230	murA	UDP-N-acetylglucosamine 1-carboxyvinyltransferase	0.15	1
Cell Wall	CD630_01560		Putative membrane protein	0.3	0.3
Cell Wall	CD630_03070		Putative chaperone protein	0.25	1
Cell Wall	CD630_03080		Putative membrane protein	0.28	1
Cell Wall	CD630_05500		Putative membrane protein	1	6.14
Cell Wall	CD630_08440	cwp25	Putative cell wall-binding protein	0.28	1
Cell Wall	CD630_08800		Putative protease	1	3.79
Cell Wall	CD630_08810		Putative protein modulating protease activity	1	3.07
Cell Wall	CD630_11310		Putative solute-binding lipoprotein	0.26	0.31
Cell Wall	CD630_13040	acd	Mannosyl-glycoprotein endo-beta-N-acetylglucosamidase	1	3.72
Cell Wall	CD630_13960		Putative amino acid amidase	0.29	1
Cell Wall	CD630_21290		Putative membrane-associated peptidase, M50 family	1	3.16
Cell Wall	CD630_21300	dxr	1-deoxy-D-xylulose 5-phosphate reductoisomerase	1	4.48
Cell Wall	CD630_21440		Putative membrane protein	1	0.14
Cell Wall	CD630_24820		Putative lipoprotein	1	4.52
Cell Wall	CD630_24830		Putative lipoprotein	1	3.31
Cell Wall	CD630_26510	murG	UDP-N-acetylglucosamine--N-acetylmuramyl-(pentapeptide) pyrophosphoryl-undecaprenol N-acetylglucosamine transferase	0.21	1
Cell Wall	CD630_26520	spoVE	Cell division/stage V sporulation protein	0.23	1
Cell Wall	CD630_26530	murD	UDP-N-acetylmuramoylalanine--D-glutamate ligase (UDP-N- acetylmuramoyl-L-alanyl-D-glutamate synthetase) (D-glutamic acid- adding enzyme)	0.23	1
Cell Wall	CD630_26540	mraY	Phospho-N-acetylmuramoyl-pentapeptide-transferase (UDP- MurNAc-pentapeptide phosphotransferase)	0.21	1
Cell Wall	CD630_26550	murF	UDP-N-acetylmuramoyl-tripeptide--D-alanyl-D-alanine ligase (UDP-MurNAc-pentapeptide synthetase) (D-alanyl-D-alanine-adding enzyme)	0.13	1
Cell Wall	CD630_27730		Putative glycosyl transferase, family 2	0.31	1
Cell Wall	CD630_27820	cwp7	Cell wall binding protein	0.25	1
Cell Wall	CD630_29630	ldtcd1	L,D-transpeptidases	1	4.85
Cell Wall	CD630_30070		Putative L,D-transpeptidases	0.12	0.18
Cell Wall	CD630_30730		Putative membrane protein	0.14	1
Cell Wall	CD630_31130		Putative aminobenzoyl-glutamate utilization protein B	1	0.31
Cell Wall	CD630_34550		Putative carboxy-terminal protease	0.12	0.16
Cell Wall	CD630_34940		Putative spore protein	0.07	1
Cell Wall	CD630_35180	murC	UDP-N-acetylmuramate--L-alanine ligase (UDP-N-acetylmuramoyl-L-alanine synthetase)	0.29	1
Fermentation	CD630_24220		Sodium:alanine symporter	1	5.45
Membrane Transport	CD630_02880		PTS system, mannose/fructose/sorbose IIC component	1	5.93
Membrane Transport	CD630_02890		PTS system, mannose/fructose/sorbose IID component	1	3.59
Membrane Transport	CD630_02900		Conserved hypothetical protein	1	4.67
Membrane Transport	CD630_08760		ABC-type transport system, sugar-family extracellular solute-binding protein	1	0.18
Membrane Transport	CD630_10870	zupT	Putative zinc/iron transporter, ZupT subfamiliy	1	0.22
Membrane Transport	CD630_14040		Putative oligopeptide transporter	1	0.27
Membrane Transport	CD630_14720		ABC-type transport system, multidrug-family ATP-binding protein/permease	1	3.87
Membrane Transport	CD630_14800		Conserved hypothetical protein	1	0.23
Membrane Transport	CD630_15170	feoB	Ferrous iron transport protein B	0.13	1
Membrane Transport	CD630_15180	feoA	Ferrous iron transport protein	0.19	0.31
Membrane Transport	CD630_15550		Putative amino acid permease	0.25	1
Membrane Transport	CD630_15890		ABC-type transport system, sugar-family extracellular solute-binding protein	1	3.45
Membrane Transport	CD630_16170		Transcriptional regulator, GntR family	0.28	1
Membrane Transport	CD630_17750		ABC-type transport system, aminoacid-family permease	1	4.5
Membrane Transport	CD630_17760		ABC-type transport system, aminoacid-family ATP-binding protein	1	8.53
Membrane Transport	CD630_18240		P-type calcium transport ATPase	1	3.6
Membrane Transport	CD630_18750	vexP3	ABC-type transport system, permease Tn1549-like, CTn5-Orf35	0.26	0.13
Membrane Transport	CD630_21150		Putative copper-transporting P-type ATPase	4.55	6.89
Membrane Transport	CD630_23110		ABC-type transport system, molybdenum-like extracellular solute-binding protein	0.3	1
Membrane Transport	CD630_23650		ABC-type transport system, nitrate/sulfonate/taurine extracellular solute-binding protein	0.2	1
Membrane Transport	CD630_23670		ABC-type transport system, multidrug-family permease	0.3	1
Membrane Transport	CD630_24650		Putative amino acid/polyamine transporter	0.21	1
Membrane Transport	CD630_26691		Putative Na(+)/H(+) antiporter	0.3	1
Membrane Transport	CD630_26700	appF	ABC-type transport system, ATP-binding protein	0.31	0.28
Membrane Transport	CD630_27020	brnQ	Branched-chain amino acid transport system II carrier protein	1	4.02
Membrane Transport	CD630_27200		Putative transporter	0.17	1
Membrane Transport	CD630_27550	ptsI	PTS system, EI component	1	3.18
Membrane Transport	CD630_28110		Conserved hypothetical protein	1	4.26
Membrane Transport	CD630_28120		Putative gluconate permease	1	7.71
Membrane Transport	CD630_28560		Putative membrane protein	1	0.25
Membrane Transport	CD630_29700		Putative thiolase	0.31	1
Membrane Transport	CD630_30280		Putative phosphosugar isomerase	0.1	0.17
Membrane Transport	CD630_30290	malY	Bifunctional protein: cystathionine beta-lyase / repressor	0.1	0.19
Membrane Transport	CD630_30300		PTS system, glucose-like IIBC component	0.08	0.19
Membrane Transport	CD630_30310		Transcription antiterminator, PTS operon regulator	0.2	1
Membrane Transport	CD630_30670	xynA	PTS system, xyloside-specific IIA component	5.53	9.74
Membrane Transport	CD630_30680	xynB	PTS system, xyloside-specific IIB component	4.05	9.36
Membrane Transport	CD630_30690	xynD	PTS system, xyloside-specific IID component	3.16	9.21
Membrane Transport	CD630_31380	bglG	Transcription antiterminator, PTS operon regulator	1	0.18
Membrane Transport	CD630_32070		Putative multi antimicrobial extrusion protein, MatE family	0.31	1
Membrane Transport	CD630_32800		Sigma-54 dpendent regulator, PTS fructose family	1	0.26
Membrane Transport	CD630_32860		Putative sodium:phosphate symporter	0.16	1
Membrane Transport	CD630_34090	hprK	PTS system, HPr kinase/phosphorylase	1	5.44
Membrane Transport	CD630_36500		PTS system, lactose/cellobiose-family IIC component	1	3.11
Metabolism Amino Acid	CD630_09890	leuA	2-isopropylmalate synthase	1	0.26
Metabolism Amino Acid	CD630_09900	leuC	3-isopropylmalate dehydratase large subunit	1	0.23
Metabolism Amino Acid	CD630_09910	leuD	3-isopropylmalate dehydratase small subunit	1	0.26
Metabolism Amino Acid	CD630_09920	leuB	3-isopropylmalate dehydrogenase	1	0.25
Metabolism Amino Acid	CD630_10270	potD	ABC-type transport system, spermidine/putrescine solute-binding protein	0.31	1
Metabolism Amino Acid	CD630_13220	dapG	Aspartokinase 1 (Aspartokinase I) (1spartate kinase I)	0.27	1
Metabolism Amino Acid	CD630_15070		Putative thioredoxin	1	3.09
Metabolism Amino Acid	CD630_15650	ilvC	Ketol-acid reductoisomerase	0.3	0.3
Metabolism Amino Acid	CD630_15660	ilvB	Acetolactate synthase large subunit	0.24	0.21
Metabolism Amino Acid	CD630_16570	gcvTPA	Bi-functional glycine dehydrogenase/aminomethyl transferase protein	0.17	1
Metabolism Amino Acid	CD630_16580	gcvPB	Glycine decarboxylase	0.2	1
Metabolism Amino Acid	CD630_17850	argG	Argininosuccinate synthase (Citrulline--aspartate ligase)	1	0.27
Metabolism Amino Acid	CD630_18330	aroB	3-dehydroquinate synthase	0.28	0.23
Metabolism Amino Acid	CD630_18340	aroA	3-phosphoshikimate 1-carboxyvinyltransferase	1	0.24
Metabolism Amino Acid	CD630_18350	aroC	Chorismate synthase (5-enolpyruvylshikimate-3-phosphate phospholyase)	0.28	0.23
Metabolism Amino Acid	CD630_18360	pheA	Bifunctional P-protein, chorismate mutase/prephenate dehydratase	1	0.25
Metabolism Amino Acid	CD630_18370	aroE1	Shikimate dehydrogenase 1	0.26	0.16
Metabolism Amino Acid	CD630_18380	aroK	Shikimate kinase (SK)	1	0.14
Metabolism Amino Acid	CD630_18390	tyrC	Prephenate dehydrogenase	0.2	0.17
Metabolism Amino Acid	CD630_20270		N-carbamoyl-L-amino acid hydrolase	1	3.13
Metabolism Amino Acid	CD630_21520		Putative glutamyl-aminopeptidase, M42 family	0.2	1
Metabolism Amino Acid	CD630_24850		Putative Xaa-Pro aminopeptidase, M24 family	1	3.86
Metabolism Amino Acid	CD630_25310		Putative membrane protein	1	7.22
Metabolism Amino Acid	CD630_25320		Aminotransferase, alanine--glyoxylate transaminase	1	6.54
Metabolism Amino Acid	CD630_35010	mfd	Transcription-repair coupling factor (TRCF ATP-dependent helicase mfd)	0.2	0.22
Metabolism Amino Acid	CD630_35520	lysS	Lysyl-tRNA synthetase (Lysine--tRNA ligase) (LysRS)	0.26	1
Metabolism Amino Acid	CD630_35530	greA	Transcription elongation factor greA (Transcript cleavage factor GreA)	0.21	1
Metabolism Carbon	CD630_01740	cooS	Carbon monoxide dehydrogenase	1	3.28
Metabolism Carbon	CD630_04030	fba	Fructose-1,6-bisphosphate aldolase	0.3	1
Metabolism Carbon	CD630_08790		Putative carbohydrate kinase	1	3.38
Metabolism Carbon	CD630_11910	fbp	Fructose-1,6-bisphosphatase	1	3.3
Metabolism Carbon	CD630_12630		Putative FMN-dependent dehydrogenase	1	3.54
Metabolism Carbon	CD630_26310		Putative membrane protein, UPF0078 family	0.33	1
Metabolism Carbon	CD630_26320		Putative GTP-binding protein EngA	0.31	1
Metabolism Carbon	CD630_30020	uxaA	D-galactate dehydratase/Altronate hydrolase	1	3.99
Metabolism Carbon	CD630_30030		Putative N-terminus region of carbohydrate hydrolase, SAF domain	1	4.25
Metabolism Carbon	CD630_34800	rpiB2	Ribose-5-phosphate isomerase 2	0.21	1
Metabolism Carbon	CD630_34830		Putative zinc/iron permease	0.25	1
Metabolism Cofactor	CD630_01721	fdxA	Ferredoxin (4Fe-4S cluster-containing protein) (fdx-like)	0.26	1
Metabolism Cofactor	CD630_11290	coaE	Dephospho-CoA kinase (Dephosphocoenzyme A kinase)	0.19	0.32
Metabolism Cofactor	CD630_12790	iscS2	Cysteine desulfurase	3.29	5
Metabolism Cofactor	CD630_12800		Putative NifU-like protein	3.39	5.91
Metabolism Cofactor	CD630_14510	folB	Dihydroneopterin aldolase	1	3.33
Metabolism Cofactor	CD630_16000	thiM	Hydroxyethylthiazole kinase	1	3.82
Metabolism Cofactor	CD630_16010	thiE	Thiamine-phosphate pyrophosphorylase	1	3.83
Metabolism Cofactor	CD630_17500		Putative CoA enzyme activase	0.17	1
Metabolism Cofactor	CD630_19360	accA	Acetyl-coenzyme A carboxylase carboxyl transferase subunit alpha	0.14	1
Metabolism Cofactor	CD630_19370	accD	Acetyl-CoA carboxylase subunit beta	0.16	1
Metabolism Cofactor	CD630_19380	accC	Acetyl-CoA carboxylase subunit	0.15	1
Metabolism Cofactor	CD630_19510		putative Acyl-CoA N-acyltransferase	1	0.22
Metabolism Cofactor	CD630_24790		Putative molybdenum cofactor biosynthesis	1	4.81
Metabolism Cofactor	CD630_36051		Ferredoxin	1	7.26
Metabolism Lipids	CD630_01920	cls	Cardiolipin synthetase 1	1	3.46
Metabolism Lipids	CD630_11770	fapR	Transcriptional regulator, DeoR family (Fatty acid and phospholipid biosynthesis regulator)	0.16	1
Metabolism Lipids	CD630_11780	plsX	Fatty acid/phospholipid synthesis protein PlsX	0.14	1
Metabolism Lipids	CD630_11790	fabH	3-oxoacyl-[acyl-carrier-protein] synthase 3	0.12	1
Metabolism Lipids	CD630_11800	fabK	Enoyl-(Acyl-carrier-protein) reductase II	0.11	1
Metabolism Lipids	CD630_11810	fabD	Malonyl CoA-acyl carrier protein transacylase (MCT)	0.08	1
Metabolism Lipids	CD630_14020	glpQ	Glycerophosphoryl diester phosphodiesterase	1	0.16
Metabolism Lipids	CD630_19660		Putative acyl-CoA thioesterase	0.19	0.26
Metabolism Lipids	CD630_24390		Putative diacylglycerol kinase	0.29	1
Metabolism Lipids	CD630_24400		Putative metal-dependent hydrolase	0.21	1
Metabolism Nucleic Acid	CD630_00050	gyrB	DNA gyrase subunit B	0.26	1
Metabolism Nucleic Acid	CD630_00060	gyrA	DNA gyrase subunit A	0.22	1
Metabolism Nucleic Acid	CD630_00160	dnaX	DNA polymerase III subunits gamma and tau	0.2	0.25
Metabolism Nucleic Acid	CD630_00180	recR	DNA repair and recombination protein	0.21	1
Metabolism Nucleic Acid	CD630_00520	cysS	Cysteinyl-tRNA synthetase (Cysteine--tRNA ligase) (CysRS)	1	4.42
Metabolism Nucleic Acid	CD630_00530	mrnC	Ribonuclease III	1	3.41
Metabolism Nucleic Acid	CD630_01080	nrdD	Anaerobic ribonucleoside triphosphate reductase	0.27	1
Metabolism Nucleic Acid	CD630_01950		Putative NCAIR-mutase (PurE)-related protein	1	3.69
Metabolism Nucleic Acid	CD630_02180	purE	Phosphoribosylaminoimidazole carboxylase catalytic subunit	4.47	1
Metabolism Nucleic Acid	CD630_04550		Putative helicase, UvrD family	0.25	1
Metabolism Nucleic Acid	CD630_05600	nfo	Endonuclease IV	4.3	8.15
Metabolism Nucleic Acid	CD630_06900		Putative nucleotide phosphodiesterase	0.3	1
Metabolism Nucleic Acid	CD630_11280	polA	DNA polymerase I (POLI)	0.23	0.31
Metabolism Nucleic Acid	CD630_13050	dnaF	DNA polymerase III PolC-type (PolIII)	1	3.37
Metabolism Nucleic Acid	CD630_13140	truB	tRNA pseudouridine synthase B	0.29	1
Metabolism Nucleic Acid	CD630_15250		Putative iron-sulfur protein	1	3.56
Metabolism Nucleic Acid	CD630_18160	cmk	Cytidylate kinase (CK) (Cytidine monophosphate kinase) (CMP kinase)	1	3.18
Metabolism Nucleic Acid	CD630_18180	ispH	4-hydroxy-3-methylbut-2-enyl diphosphate reductase	1	3.24
Metabolism Nucleic Acid	CD630_19770	mutS	DNA mismatch repair protein MutS	1	4.79
Metabolism Nucleic Acid	CD630_21830	csdA	ATP-dependent RNA helicase	1	0.27
Metabolism Nucleic Acid	CD630_24350	recO	DNA repair protein RecO (Recombination protein O)	0.19	1
Metabolism Nucleic Acid	CD630_24360		Putative divalent cation transporter, MgtE family	0.27	1
Metabolism Nucleic Acid	CD630_24380	cdd	Cytidine deaminase (Cytidine aminohydrolase) (CDA)	0.19	1
Metabolism Nucleic Acid	CD630_27450	apt	Adenine phosphoribosyltransferase (APRT)	1	3.1
Metabolism Nucleic Acid	CD630_27460	recJ	Single-stranded-DNA-specific exonuclease	1	5.98
Metabolism Nucleic Acid	CD630_29440		Putative phage essential recombination function protein	1	6.4
Metabolism Nucleic Acid	CD630_34960	hbs	DNA-binding protein, non-specific	0.32	1
Metabolism Nucleic Acid	CD630_36540	dnaC	DNA replication protein DnaC	0.27	0.28
Mobile Element	CD630_03590		Putative RNA polymerase sigma factor Tn916-like, CTn1-Orf4	0.25	1
Mobile Element	CD630_04120		Putative conjugative transfer protein Tn1549-like, CTn2-Orf5	1	0.26
Mobile Element	CD630_04230		Putative DNA/RNA helicase Tn1549-like, CTn2-Orf18	0.11	0.19
Mobile Element	CD630_05110	tndX	Recombinase site-specific resolvase family Tn5397, CTn3-Orf3	0.26	1
Mobile Element	CD630_11030		Putative conjugative transposon protein Tn1549-like, CTn4-Orf21	0.23	1
Mobile Element	CD630_12220		Putative phage integrase site-specific recombinase XerD-like	1	0.27
Mobile Element	CD630_18710		Putative oxidoreductase Tn1549-like, CTn5-Orf30	1	0.24
Mobile Element	CD630_29520		Putative phage site-specific integrase	1	3.54
Mobile Element	CD630_33700		Putative recombinase Tn916-like, CTn7-Orf1	3.74	1
OPERONS (Automatic)	CD630_04330		ABC-type transport system, multidrug-family permease Tn1549-like, CTn2-Orf28	1	0.29
OPERONS (Automatic)	CD630_04340		Putative drug/sodium antiporter, MATE family, Tn1549-like, CTn2-Orf29	0.18	0.22
OPERONS (Automatic)	CD630_05170		Putative membrane protein	0.28	1
OPERONS (Automatic)	CD630_25440		Conserved hypothetical protein	1	3.03
OPERONS (Automatic)	CD630_25450	bcsA	Cellulose synthase catalytic subunit (UDP-forming)	1	3.41
OPERONS (Automatic)	CD630_25460		Endoglucanase (cellulase)	1	4.07
OPERONS (Automatic)	CD630_26010		Two-component response regulator	1	3.24
OPERONS (Automatic)	CD630_33510	clpP2	ATP-dependent Clp protease proteolytic subunit 2 (Endopeptidase Clp 2)	0.31	1
OPERONS (Automatic)	CD630_35770	mdeA	methionine gamma-lyase	1	3.91
Regulations	CD630_01420		Putative RNA-binding protein	1	3.4
Regulations	CD630_02830		Transcription antiterminator, PTS operon regulator	1	5.16
Regulations	CD630_05810		Transcriptional regulator, TetR family	1	4.37
Regulations	CD630_05850		Transcriptional regulator, GntR family	1	0.25
Regulations	CD630_06100		Two-component sensor histidine kinase	3.18	7.68
Regulations	CD630_06680		Two-component response regulator	1	7.84
Regulations	CD630_06690		Two-component sensor histidine kinase	1	4.24
Regulations	CD630_06750		Putative acetyltransferase	1	0.15
Regulations	CD630_07760		Transcriptional regulator, LacI family	1	5.27
Regulations	CD630_09970		Two-component sensor histidine kinase	0.18	0.19
Regulations	CD630_10640	ccpA	Transcriptional regulator, LacI family	1	3.12
Regulations	CD630_11850		Putative diguanylate kinase signaling protein	0.32	1
Regulations	CD630_12870	fur	Transcriptional regulator, Fur family	1	3.37
Regulations	CD630_13780		Transcriptional regulator, Phage-type	0.27	0.31
Regulations	CD630_13800		Transporter, Major Facilitator Superfamily (MFS)	0.23	0.13
Regulations	CD630_16160		Putative diguanylate kinase signaling protein	1	7.39
Regulations	CD630_16890		Two-component sensor histidine kinase	0.16	1
Regulations	CD630_23830		Transcriptional regulator, sigma-54-dependent	0.21	1
Regulations	CD630_25070		Conserved hypothetical protein	0.26	0.16
Regulations	CD630_25080		Transcriptional regulator, AraC family	0.31	0.19
Regulations	CD630_26370		Two-component sensor histidine kinase	0.1	0.33
Regulations	CD630_26380		Two-component response regulator	0.28	0.24
Regulations	CD630_26400	nrdR	Transcriptional regulator, repressor NrdR family	0.17	0.19
Regulations	CD630_29270		Transcriptional regulator, Phage-type	1	3.97
Regulations	CD630_29280		Conserved hypothetical protein	1	3.69
Regulations	CD630_29500		Transcriptional regulator, HTH-type	1	4.38
Regulations	CD630_31220		Transcriptional regulator, ArsR family	1	0.27
Regulations	CD630_31230		Putative nitroreductase	1	0.2
Regulations	CD630_31510		Putative phage protein	1	0.26
Regulations	CD630_31580		Transcriptional regulator, TRAP family	1	3.17
Respiration Anaerobic	CD630_05610		Putative aldo/keto reductase putative ferredoxin	3.28	4.46
Respiration Anaerobic	CD630_07560		Putative nitroreductase	0.29	1
Respiration Anaerobic	CD630_11250		Nitroreductase-family protein	3.89	5.11
Respiration Anaerobic	CD630_16230		Putative oxidoreductase	3.18	5.98
Respiration Anaerobic	CD630_21780		Putative oxidoreductase, Fe-S subunit	0.23	1
Respiration Anaerobic	CD630_31890		Putative NADPH-dependent FMN reductase	1	3.47
Secretion	CD630_00581	rpmG	50S ribosomal protein L33	0.23	1
Secretion	CD630_00590	secE	Preprotein translocase SecE subunit	0.26	1
Secretion	CD630_00600	nusG	transcription antitermination protein	0.15	1
Secretion	CD630_01430	secA1	Protein translocase subunit SecA1	0.28	1
Secretion	CD630_05530		Putative RNA methyltransferase	0.27	0.31
Secretion	CD630_05540	sip2	Signal peptidase type I	0.09	0.23
Secretion	CD630_05550	sip2	Signal peptidase type I	0.11	0.22
Secretion	CD630_13230	tepA	Protein export-enhancing factor	0.19	1
Secretion	CD630_31691	secG	Protein-export membrane protein SecG	0.27	1
Secretion	CD630_35110		Putative type IV pilus secretion protein	1	3.31
Sporulation	CD630_02140		Conserved hypothetical protein	1	0.21
Sporulation	CD630_05730		Putative membrane protein	0.2	0.14
Sporulation	CD630_07700	spoIIAA	Anti-sigma F factor antagonist	0.1	0.11
Sporulation	CD630_07710	spoIIAB	Anti-sigma F factor (Stage II sporulation protein AB)	0.09	0.1
Sporulation	CD630_07720	sigF	RNA polymerase sigma-F factor	0.13	0.09
Sporulation	CD630_07820		Putative sporulation protein YunB	1	0.15
Sporulation	CD630_10450		Putative sporulation integral membrane protein	1	0.14
Sporulation	CD630_12140	spo0A	Stage 0 sporulation protein A	0.17	0.23
Sporulation	CD630_13210		Putative sporulation protein	0.31	1
Sporulation	CD630_16130	cotA	Spore outer coat layer protein CotA	1	0.06
Sporulation	CD630_19350	spoVS	Stage V sporulation protein S	0.08	0.26
Sporulation	CD630_26410		Putative sporulation protein	0.17	0.17
Sporulation	CD630_26420	sigG	RNA polymerase sigma-G factor	0.11	0.09
Sporulation	CD630_26430	sigE	RNA polymerase sigma-E factor	0.13	0.11
Sporulation	CD630_26440	spoIIGA	Sporulation sigma-E factor processing peptidase	0.29	0.26
Sporulation	CD630_30000	dapA1	Dihydrodipicolinate synthase 1	1	3.65
Sporulation	CD630_32300	bclA2	Exosporium glycoprotein	1	0.01
Sporulation	CD630_34970		Bifunctional protein [Includes: Tetrapyrrole methylase NTP pyrophosphohydrolase MazG]	0.22	1
Sporulation	CD630_34980	spoVB	Stage V sporulation protein B	0.24	1
Sporulation	CD630_35490		DNA polymerase III, delta prime subunit	1	0.22
Sporulation	CD630_35690		Sporulation-specific protease	0.11	0.19
Sporulation	CD630_36780	oxaA1	Sporulation membrane protein SpoIIIJ	0.23	1
Stress	CD630_01930	groS	10 kDa chaperonin (Protein Cpn10) (GroES protein)	1	3.39
Stress	CD630_05640		putative ATP-dependent protease	0.32	1
Stress	CD630_06550		Putative beta-lactamase-like protein	1	3.33
Stress	CD630_08920	cspA	Cold shock protein	0.27	1
Stress	CD630_11320		Putative heavy-metal transport/detoxification protein	0.29	0.3
Stress	CD630_11570	norV	Anaerobic nitric oxide reductase flavorubredoxin (FlRd) (FlavoRb)	3.85	5.33
Stress	CD630_14740		Putative rubrerythrin (Rr)	1	5.82
Stress	CD630_16240	vanR	Two-component response regulator	1	3.54
Stress	CD630_16900	trxA	Thioredoxin	3.53	6.72
Stress	CD630_16910	trxB	Putative thioredoxin-disulfide reductase	4.59	6
Stress	CD630_18220	bcp	Putative thiol peroxidase	5.33	5.68
Stress	CD630_18230		Conserved hypothetical protein, UPF0246 family	6.75	5.34
Stress	CD630_19902	cspC	Major cold shock protein CspC	0.22	1
Stress	CD630_23100	cspC	Major cold shock protein CspC	0.21	1
Stress	CD630_34100	uvrC	Excinuclease ABC subunit C	5.69	8.28
Stress	CD630_34110	uvrA	Excinuclease ABC subunit A	1	4.47
Translation	CD630_00580	tuf1	Elongation factor EFTu/EF1A	0.21	1
Translation	CD630_00610	rplK	50S ribosomal protein L11	0.19	1
Translation	CD630_00710	tuf1	Elongation factor EFTu/EF1A	0.21	1
Translation	CD630_00750	rplW	50S ribosomal protein L23	0.28	0.25
Translation	CD630_00950	rpsM	30S ribosomal protein S13	0.23	0.16
Translation	CD630_01040	rplM	50S ribosomal protein L13	0.28	1
Translation	CD630_01050	rpsI	30S ribosomal protein S9	0.29	1
Translation	CD630_01440	prfB	Peptide chain release factor 2 (RF-2)	0.26	1
Translation	CD630_06860	rpmI	50S ribosomal protein L35	0.26	1
Translation	CD630_06870	rplT	50S ribosomal protein L20	0.31	1
Translation	CD630_06990	pheS	Phenylalanyl-tRNA synthetase alpha chain (Phenylalanine--tRNA ligase alpha chain) (PheRS)	0.2	1
Translation	CD630_07000	pheT	Phenylalanyl-tRNA synthetase subunit beta (Phenylalanine--tRNA ligase beta chain) (PheRS)	0.31	1
Translation	CD630_11630	rpmA	50S ribosomal protein L27	0.29	1
Translation	CD630_12570	rplS	50S ribosomal protein L19	0.21	1
Translation	CD630_13151		Conserved hypothetical protein	0.22	1
Translation	CD630_13160	rpsO	30S ribosomal protein S15	0.22	1
Translation	CD630_24730	rpsT	30S ribosomal protein S20	0.22	1
Translation	CD630_25210	leuS	Leucyl-tRNA synthetase	0.28	1
Translation	CD630_25621	rpmB	50S ribosomal protein L28	0.12	1
Translation	CD630_25850	def2	Peptide deformylase 2 (PDF 2) (Polypeptide deformylase 2 )	1	4.1
Translation	CD630_26180	ileS	Isoleucyl-tRNA synthetase	0.29	1
Translation	CD630_34840	prfA	Peptide chain release factor 1 (RF-1)	0.24	1
Translation	CD630_36611	rpsR	30S ribosomal protein S18	0.21	1
Translation	CD630_36620	ssb	Single-stranded DNA-binding protein (Helix-destabilizing protein)	0.3	1
Translation	CD630_36630	rpsF	30S ribosomal protein S6	0.24	1
UNKNOWN	CD630_01460		Putative hydrolase	0.25	0.26
UNKNOWN	CD630_03510		Conserved hypothetical protein	1	5.94
UNKNOWN	CD630_06390		Conserved hypothetical protein	1	3.01
UNKNOWN	CD630_06400		Conserved hypothetical protein	1	3.64
UNKNOWN	CD630_13060		Conserved hypothetical protein	0.31	1
UNKNOWN	CD630_13970		Conserved hypothetical protein, UPF0066 family	0.25	0.33
UNKNOWN	CD630_14041		Conserved hypothetical protein	1	0.14
UNKNOWN	CD630_15111		Conserved hypothetical protein	1	0.18
UNKNOWN	CD630_15680		Conserved hypothetical protein	5.92	5.66
UNKNOWN	CD630_16430		Conserved hypothetical protein	1	0.23
UNKNOWN	CD630_19430		Conserved hypothetical protein	1	4.64
UNKNOWN	CD630_19670		Conserved hypothetical protein	0.31	0.24
UNKNOWN	CD630_20550		Conserved hypothetical protein	1	0.21
UNKNOWN	CD630_20670		Conserved hypothetical protein	1	3.28
UNKNOWN	CD630_20980		Conserved hypothetical protein	1	0.28
UNKNOWN	CD630_21151		Conserved hypothetical protein	1	5.23
UNKNOWN	CD630_22280		Conserved hypothetical protein	0.3	1
UNKNOWN	CD630_22960		Conserved hypothetical protein	1	0.22
UNKNOWN	CD630_23660		Conserved hypothetical protein	0.21	1
UNKNOWN	CD630_24351		Conserved hypothetical protein	0.25	1
UNKNOWN	CD630_24770		Conserved hypothetical protein	1	7.53
UNKNOWN	CD630_27991		Conserved hypothetical protein	0.21	1
UNKNOWN	CD630_28150		Conserved hypothetical protein	1	4.05
UNKNOWN	CD630_28160		Conserved hypothetical protein	0.24	0.22
UNKNOWN	CD630_29620		Conserved hypothetical protein	1	4.52
UNKNOWN	CD630_30720		Conserved hypothetical protein	0.3	1
UNKNOWN	CD630_32870		Putative oxidoreductase, FAD dependent	0.32	0.2
UNKNOWN	CD630_32880		Conserved hypothetical protein	0.31	0.25
UNKNOWN	CD630_32900		Conserved hypothetical protein	0.15	0.18
UNKNOWN	CD630_36060		Putative hydrolase	0.28	1
UNKNOWN	CD630_36100		Conserved hypothetical protein	6.19	8.55
UNKNOWN	CD630_36140		Conserved hypothetical protein, DUF1130 family	3.75	7.39
UNKNOWN	CD630_36650		Conserved hypothetical protein, DUF951 family	0.28	1
Virulence Factors	CD630_01550	hpdA	4-hydroxyphenylacetate decarboxylase, activating subunit	0.25	1
Virulence Factors	CD630_26390		Putative laccase protein	0.29	0.28
Virulence Factors	CD630_36510		Putative metallo-beta-lactamase-like hydrolase	1	3.09

## Sheet: Spe (WT+Mull)
Class	Gene ID	Name	Product	630 14H / 6H	Mull 14H / 6H	630 24H / 6H	Mull 24H / 6H
Cell Factor	CD630_05020		Putative ATPase Tn5397, CTn3-Orf16	1	1	0.21	0.25
Cell Factor	CD630_21530		Conserved hypothetical protein	1	1	4.68	3.13
Cell Factor	CD630_23470		Putative Xaa-Pro dipeptidase	1	1	0.15	0.1
Cell Wall	CD630_04400	cwp27	Putative cell wall binding protein	1	1	0.15	0.09
Cell Wall	CD630_10310		Putative cell wall anchored protein	1	0.29	7.43	1
Fermentation	CD630_21640	ldh	L-lactate dehydrogenase (L-LDH)	1	1	0.06	0.3
Fermentation	CD630_23380	4hbD	4-hydroxybutyrate dehydrogenase (4-hydroxybutanoate:NAD+ oxidoreductase)	1	1	0.04	9.82
Fermentation	CD630_23390	cat2	4-hydroxybutyrate CoA transferase	1	1	0.04	7.44
Fermentation	CD630_23400		Conserved hypothetical protein	1	1	0.04	5.83
Fermentation	CD630_23410	abfD	Gamma-aminobutyrate metabolism dehydratase/isomerase [includes: 4- hydroxybutyryl-coa dehydratase vinylacetyl-coa-delta-isomerase]	1	1	0.03	5.86
Fermentation	CD630_23420	sucD	Succinate-semialdehyde dehydrogenase (NAD(P)+)	1	1	0.02	8.79
Fermentation	CD630_23430	cat1	Succinyl-CoA:coenzyme A transferase	1	1	0.02	12.24
Membrane Transport	CD630_02980	rbsR	Transcriptional regulator, LacI family	1	0.17	4.24	1
Membrane Transport	CD630_03020	rbsC	ABC-type transport system, ribose-specific permease	1	0.15	3.15	1
Membrane Transport	CD630_03250	cbiN	ABC-type transport system, cobalt-specific extracellular solute-binding protein	1	5.88	0.26	1
Membrane Transport	CD630_03260	cbiQ	ABC-type transport system, cobalt-specific permease	1	3.41	0.28	1
Membrane Transport	CD630_03270	cbiO	ABC-type transport system, cobalt-specific ATP-binding protein	1	3.65	0.26	1
Membrane Transport	CD630_06460		ABC-type transport system, lantibiotic/multidrug-family permease	1	1	0.23	0.25
Membrane Transport	CD630_23260		PTS system, lactose/cellobiose specific IIB component	1	1	0.21	0.15
Membrane Transport	CD630_23310	mtlD	Mannitol-1-phosphate 5-dehydrogenase	1	1	3.72	0.12
Membrane Transport	CD630_23330	mtlR	Transcription antiterminator, PTS operon regulator	1	1	4.01	0.07
Metabolism Amino Acid	CD630_03030	argE	Acetylornithine deacetylase ArgE	1	0.14	3.15	1
Metabolism Amino Acid	CD630_23510	grdB	Glycine reductase complex component B gamma subunit (selenocysteine)	0.31	0.07	1	1
Metabolism Amino Acid	CD630_23520	grdA	Glycine reductase complex selenoprotein A (selenocysteine)	0.31	0.08	1	1
Metabolism Amino Acid	CD630_23540	grdE	Glycine reductase complex component B subunits alpha and beta (Selenoprotein PB alpha/beta) [Contains: Betaine reductase component B subunit beta Betaine reductase component B subunit alpha]	0.31	0.1	1	1
Metabolism Amino Acid	CD630_23560	trxB3	Thioredoxin reductase 3	0.29	0.13	1	1
Metabolism Carbon	CD630_23230		Putative sugar-phosphate dehydrogenase	0.3	1	0.14	0.23
Metabolism Cofactor	CD630_15120	panC	Pantothenate synthetase	1	1	0.23	6.9
Metabolism Cofactor	CD630_15130	panB	Ketopantoate hydroxymethyltransferase	1	1	0.18	9.48
Metabolism Cofactor	CD630_15140	panG	Putative ketopantoate reductase	1	1	0.32	4.34
Metabolism Cofactor	CD630_16980	ribBA	Riboflavin biosynthesis protein ribBA [Includes: 3,4-dihydroxy-2-butanone 4-phosphate synthase GTP cyclohydrolase-2]	1	1	0.19	40.26
Metabolism Nucleic Acid	CD630_03760		Putative antirestriction protein Tn916-like, CTn1-Orf21	3.69	6.61	1	1
Metabolism Nucleic Acid	CD630_03770		Putative antirestriction protein Tn916-like, CTn1-Orf22	3.14	4.17	1	1
Metabolism Nucleic Acid	CD630_21450		DNA mismatch repair protein	1	1	4.26	3.56
Metabolism Nucleic Acid	CD630_21500		Putative endonuclease/exonuclease/phosphatase	1	0.2	4.11	1
Metabolism Nucleic Acid	CD630_33850		Putative antirestriction protein Tn916-like, CTn1-Orf21	5.69	10.17	1	1
Mobile Element	CD630_03780		Putative conjugative transposon protein Tn916-like, CTn1-Orf23	4.57	5.91	1	1
Mobile Element	CD630_04960		Putative conjugative transposon protein DUF961 family Tn5397, CTn3-Orf23	1	1	0.18	0.22
Mobile Element	CD630_18480		Putative conjugative transposon protein Tn1549-like, CTn2-Orf4	3.25	3.08	1	1
Mobile Element	CD630_18510		Putative single-strand DNA-binding protein Tn1549-like, CTn2-Orf7	4.78	3.57	1	1
Mobile Element	CD630_33790		Putative conjugative transposon protein Tn916-like, CTn1-Orf16	4.43	5.31	1	1
Mobility	CD630_02260		Putative lytic transglycosylase	1	1	0.06	0.33
Mobility	CD630_02270		Conserved hypothetical protein	1	1	0.11	0.31
Mobility	CD630_02290	flgM	Anti-sigma factor repressor of sigma(D)-dependent transcription	1	1	0.04	0.13
Mobility	CD630_02300		Putative flagellar biosynthesis protein	1	1	0.05	0.22
Mobility	CD630_02310	flgK	Flagellar hook-associated protein FlgK (or HAP1)	1	1	0.03	0.15
Mobility	CD630_02350	fliS1	Flagellar protein FliS1	1	1	0.02	0.11
Mobility	CD630_02360	fliS2	Flagellar protein FliS2	1	1	0.02	0.12
Mobility	CD630_02380		Conserved hypothetical protein	1	1	0.03	0.16
Mobility	CD630_02400		Glycosyltransferase	1	1	0.04	0.2
Mobility	CD630_02590	fliZ	Flagellar protein FliZ	1	1	0.08	0.12
Regulations	CD630_14280		Transcriptional regulator, hxlR family	1	1	4.01	3.61
Regulations	CD630_30870		Transcriptional regulator, RpiR family	3.06	1	1	3.41
Regulations	CD630_30900	treR	Transcriptional regulator, GntR family	4.19	1	1	3
Secretion	CD630_21270		Putative exported protein	1	1	0.06	0.3
Secretion	CD630_33660		Putative exported protein	1	1	0.05	0.17
UNKNOWN	CD630_02790		Conserved hypothetical protein	1	1	3.11	8.32
UNKNOWN	CD630_03410		Conserved hypothetical protein	1	7.87	0.29	1
UNKNOWN	CD630_16600		Conserved hypothetical protein, DUF 1255 family	1	1	0.1	0.13
UNKNOWN	CD630_23960		Conserved hypothetical protein	1	0.3	4.45	1

## Sheet: Spe (WT+Rood)
Class	Gene ID	Name	Product	630 14H / 6H	Rood 14H / 6H	630 24H / 6H	Rood 24H / 6H
Cell Factor	CD630_05030		Putative membrane protein Tn5397, CTn3-Orf15	1	1	0.31	0.21
Cell Factor	CD630_05630		Putative iron-sulfur cluster-binding protein	1	1	3.84	8.04
Cell Factor	CD630_10850		Putative membrane protein	1	1	0.19	0.3
Cell Factor	CD630_21580	gabT	4-aminobutyrate aminotransferase	1	3.6	0.23	1
Cell Factor	CD630_30380		Conserved hypothetical protein	4.35	1	6.02	7.5
Cell Wall	CD630_22660		Putative oxidoreductase, FAD dependent	1	0.14	3.67	1
Fermentation	CD630_23440		Putative membrane protein	1	3.69	0.02	1
Membrane Transport	CD630_03880	bglF	PTS system, beta-glucoside-specific IIABC component	1	0.24	0.27	0.23
Membrane Transport	CD630_10500		ABC-type transport system, multidrug-family ATP-binding protein	1	4.93	5.53	13.8
Membrane Transport	CD630_10520		Conserved hypothetical protein	3.69	1	4.96	8.41
Membrane Transport	CD630_21420		Putative transporter	1	1	3.16	0.28
Membrane Transport	CD630_26720	appA	ABC-type transport system, oligopeptide-family solute-binding protein	1	0.11	0.22	0.18
Membrane Transport	CD630_26740	appC	ABC-type transport system, oligopeptide-family permease protein	1	0.25	0.3	0.17
Membrane Transport	CD630_30740		tagatose-bisphosphate aldolase	1	1	0.17	3.6
Membrane Transport	CD630_30750	tagABC	PTS system, tagatose-specific IIABC component	1	1	0.2	5.61
Membrane Transport	CD630_32150		ABC-type transport system, glycine betaine/carnitine/choline ATP-binding protein	3.58	1	1	5.69
Membrane Transport	CD630_32160		ABC-type transport system, glycine betaine/carnitine/choline permease	3.41	4.17	1	10.27
Metabolism Amino Acid	CD630_03910	asnB	Asparagine synthetase [glutamine-hydrolyzing]	1	0.22	0.33	0.17
Metabolism Amino Acid	CD630_32810	proC	Pyrroline-5-carboxylate reductase	1	1	0.33	0.22
Metabolism Carbon	CD630_15770	pgm	Alpha-phosphoglucomutase	1	1	3.17	3.51
Metabolism Carbon	CD630_17670	gapB	Glyceraldehyde-3-phosphate dehydrogenase (GAPDH)	0.26	1	1	3.54
Metabolism Carbon	CD630_33100		Putative D-isomer specific 2-hydroxyacid dehydrogenase	1	3.25	4.23	8.55
Metabolism Cofactor	CD630_21680	hcp	Hydroxylamine reductase	1	3.9	0.3	1
Metabolism Nucleic Acid	CD630_05060		Reverse transcriptase/maturase/endonuclease, Group II intron	1	1	0.28	0.3
Metabolism Nucleic Acid	CD630_05650	nth	Endonuclease III	1	4.9	3.82	12.14
Metabolism Nucleic Acid	CD630_12620	rnhB	Ribonuclease HII (RNase HII)	1	1	4.47	5.02
Mobile Element	CD630_04970		Putative conjugative transposon protein DUF961 family Tn5397, CTn3-Orf22	1	1	0.2	0.29
Mobile Element	CD630_04980		Putative cell-division FtsK/SpoIIIE-family protein Tn5397, CTn3-Orf21	1	1	0.24	0.17
Mobile Element	CD630_04981		Putative conjugative transposon protein Tn5397, CTn3-Orf20.1	1	1	0.22	0.29
Mobile Element	CD630_04990		Putative replication initiation factor Tn5397, CTn3-Orf20	1	1	0.22	0.27
Mobile Element	CD630_05000		Putative antirestriction protein Tn5397, CTn3-Orf18	1	1	0.2	0.27
Mobile Element	CD630_05100		Putative RNA polymerase sigma factor Tn5397, CTn3-Orf7	1	0.29	0.18	1
Mobile Element	CD630_05103		Putative conjugative transposon protein Tn5397, CTn3-Orf4	1	1	0.16	0.22
Mobile Element	CD630_18450		Putative membrane protein Tn1549-like, CTn5-Orf1	4.49	0.22	1	0.07
Mobile Element	CD630_18470		Putative conjugative transposon protein Tn1549-like, CTn5-Orf3	5.28	3.47	1	1
Mobile Element	CD630_29430		Putative phage replication protein	1	1	3.48	5.1
Mobile Element	CD630_29460		Putative phage protein	1	1	6.2	3.26
Mobile Element	CD630_29471		Hypothetical protein	1	1	4.79	10.73
Mobility	CD630_02670		Putative flagellar protein	1	1	0.04	0.09
Mobility	CD630_02720		Conserved hypothetical protein	1	1	0.09	0.09
Regulations	CD630_00230	ctsR	Transcriptional regulator, CtsR family	1	3.3	3.56	6.14
Regulations	CD630_18400		Putative diguanylate kinase signaling protein	4.63	1	3.18	4.69
Regulations	CD630_30110		Transcriptional regulator, HxlR family DUF24	1	1	3.64	5.35
Respiration Anaerobic	CD630_30100		Putative cytochrome C assembly protein	1	1	3.66	3.11
Sporulation	CD630_05970	cotF	Spore coat protein	1	1	0.22	0.09
Sporulation	CD630_05980	cotCB	Spore-coat protein CotCB manganese catalase	1	1	0.18	0.04
Stress	CD630_00240	mcsA	Activator of protein kinase McsB	1	1	3.51	5.05
Stress	CD630_00250	mcsB	Tyrosine kinase protein	1	1	3.01	4.25
Stress	CD630_21660	msrAB	Peptide methionine sulfoxide reductase MsrA/MsrB	3.73	1	1	4.12
Translation	CD630_05660		Putative tRNA/rRNA methyltransferase	1	1	3.33	9.2
Translation	CD630_05670		Conserved hypothetical protein, DegV family	1	1	3.08	5.04
UNKNOWN	CD630_05960		Conserved hypothetical protein	1	1	0.12	0.04
UNKNOWN	CD630_14240		Conserved hypothetical protein	1	1	0.2	0.23
UNKNOWN	CD630_17292		Conserved hypothetical protein	1	4.26	4.67	7.17
UNKNOWN	CD630_17780		Conserved hypothetical protein	1	4.02	3.5	7.22
UNKNOWN	CD630_23090		Conserved hypothetical protein	1	1	0.25	0.24
UNKNOWN	CD630_24760		Conserved hypothetical protein	3.04	1	1	6.39
UNKNOWN	CD630_30400		Conserved hypothetical protein	1	5.2	3.99	7.47

## Sheet: Spe (Mull+Rood)
Class	Gene ID	Name	Product	Mull 14H / 6H	Rood 14H / 6H	Mull 24H / 6H	Rood 24H / 6H
Cell Factor	CD630_06840		Putative ATP-dependent peptidase, M41 family	0.13	0.09	0.04	0.02
Cell Factor	CD630_06950		Putative exported metalloendopeptidase	0.28	1	0.13	0.17
Cell Factor	CD630_07060		Putative nitroreductase	1	1	4.66	3.31
Cell Factor	CD630_10380		Putative helicase, superfamily 1, UvrD-family	1	1	3.9	3.92
Cell Factor	CD630_12910	dacF	D-alanyl-D-alanine carboxypeptidase	0.18	0.23	0.04	0.04
Cell Factor	CD630_13980		Putative peptidase, M20D family	0.28	0.17	0.18	0.12
Cell Factor	CD630_24310		Putative nitrite/sulphite reductase	0.27	0.21	0.09	0.06
Cell Factor	CD630_24800		Putative hydrolase	1	1	3.8	3.3
Cell Factor	CD630_26620		Putative GTP-binding protein	1	0.24	3.26	1
Cell Factor	CD630_27970		Putative calcium-binding adhesion protein	1	3.52	8.86	18.87
Cell Factor	CD630_28650		Putative bacterioferritin	0.2	0.12	0.07	0.08
Cell Factor	CD630_28680		Putative oxidoreductase	0.27	1	0.15	0.22
Cell Factor	CD630_31830		Putative peptidase, M20 family	1	0.25	0.3	0.23
Cell Factor	CD630_32840	HtrA	High temperature requirement A protease	1	1	0.33	0.33
Cell Factor	CD630_32980		Putative ATP/GTP-binding protein	0.08	0.06	0.04	0.02
Cell Factor	CD630_36250		Putative signaling protein	3.22	1	1	3.24
Cell Factor	CD630_36520		Putative peptidase, M1 family	0.23	0.09	0.06	0.02
Cell Wall	CD630_01310		Putative membrane protein	0.16	0.1	0.04	0.02
Cell Wall	CD630_03140		Putative membrane protein	0.27	1	0.05	0.11
Cell Wall	CD630_07920		Putative membrane protein, DUF81 family	1	1	0.16	0.16
Cell Wall	CD630_07930		Putative membrane protein, DUF81 family	0.25	1	0.17	0.23
Cell Wall	CD630_09570		Putative phage lipoprotein	5.55	6.75	1	1
Cell Wall	CD630_10220		Putative membrane protein	4.98	4.44	1	1
Cell Wall	CD630_10280		Putative signaling protein	0.25	1	0.18	0.2
Cell Wall	CD630_10470	cwp18	Putative cell wall-binding protein	1	1	3.9	3.97
Cell Wall	CD630_11680		Putative membrane protein	0.25	0.15	0.07	0.07
Cell Wall	CD630_14080	ddl	D-alanine--D-alanine ligase (D-alanylalanine synthetase) (D-Ala-D-Ala ligase)	0.2	1	1	0.09
Cell Wall	CD630_14160		Putative membrane protein	1	0.27	0.06	0.08
Cell Wall	CD630_14710		Putative membrane protein	1	1	5.23	3.48
Cell Wall	CD630_17880		Conserved hypothetical protein	0.26	1	0.14	0.22
Cell Wall	CD630_17890		Putative membrane protein, DUF421 family	0.26	1	0.15	0.15
Cell Wall	CD630_19280		Putative membrane protein	0.13	1	0.07	0.17
Cell Wall	CD630_19290		Putative membrane protein	0.22	0.06	0.06	0.02
Cell Wall	CD630_19400		Putative membrane protein	1	1	0.2	0.16
Cell Wall	CD630_19870	cwp28	Putative cell wall binding protein	1	1	0.26	0.3
Cell Wall	CD630_21410		Serine-type D-Ala-D-Ala carboxypeptidase	0.18	1	0.23	0.24
Cell Wall	CD630_21490		Putative vancomycin resistance protein, vanW family	0.3	0.11	1	1
Cell Wall	CD630_24450		Putative transmembrane signaling protein, TspO/MBR family	0.14	1	0.07	0.14
Cell Wall	CD630_24980	dacF	D-alanyl-D-alanine carboxypeptidase (putative sporulation-specific penicillin-binding protein)	1	0.24	4.28	1
Cell Wall	CD630_25180	cwp29	Cell surface protein	4.43	3.18	1	1
Cell Wall	CD630_26340		Conserved hypothetical protein	0.23	0.18	0.16	0.09
Cell Wall	CD630_26350		Putative membrane protein	0.29	0.2	0.04	0.08
Cell Wall	CD630_26360		Putative membrane protein	1	1	0.16	0.1
Cell Wall	CD630_26640	murE	UDP-N-acetylmuramyl-tripeptide synthetase	0.12	0.02	0.09	0.02
Cell Wall	CD630_26970		Putative peptidase, M20D family	1	1	3.34	4.91
Cell Wall	CD630_27610		Putative N-acetylmuramoyl-L-alanine amidase	1	0.28	0.3	1
Cell Wall	CD630_27620	uppS	Putative undecaprenyl pyrophosphate synthetase	1	0.17	0.17	0.26
Cell Wall	CD630_27680		Putative cell-wall hydrolase	1	1	5.35	3.49
Cell Wall	CD630_27960	cwp10	Cell surface protein	1	1	5.5	7.33
Cell Wall	CD630_27980	cwp9	Cell wall binding protein	1	1	8.07	4.19
Cell Wall	CD630_28000		Putative membrane protein	0.27	0.1	0.18	0.09
Cell Wall	CD630_34020	murB	UDP-N-acetylenolpyruvoylglucosamine reductase	1	0.31	4.58	1
Cell Wall	CD630_34640		Conserved hypothetical protein	1	0.22	0.07	0.07
Cell Wall	CD630_34930		Putative membrane protein	0.32	0.16	1	0.26
Cell Wall	CD630_35511		Putative membrane protein	0.18	0.19	0.05	0.06
Cell Wall	CD630_36350		Conserved hypothetical protein	0.23	0.16	0.21	0.1
Cell Wall	CD630_36360		Putative membrane protein	1	1	0.16	0.11
Cell Wall	CD630_36370		Putative NADPH-dependent FMN reductase	0.22	0.21	0.08	0.04
Cell Wall	CD630_36380		Conserved hypothetical protein	0.32	0.13	0.11	0.05
Fermentation	CD630_07590	plfB	Formate acetyltransferase (Pyruvate formate-lyase)	7.92	12.79	8.63	17.99
Fermentation	CD630_23790	buk	Butyrate kinase (Branched-chain carboxylic acid kinase) (BK)	6.44	1	1	3.07
Fermentation	CD630_23810	iorA	Indole pyruvate ferredoxin/flavodoxin oxidoreductase	6.08	1	1	3.34
Fermentation	CD630_23820		Putative pyridoxal phosphate-dependent transferase	7.9	1	1	4.4
Fermentation	CD630_30060		Alcohol dehydrogenase	1	1	13.69	23.68
Fermentation	CD630_32830	pflE	Pyruvate formate-lyase (activating enzyme)	1	1	0.22	0.26
Membrane Transport	CD630_01470		Putative transporter	3.59	0.16	13.26	1
Membrane Transport	CD630_03900	bglG	Transcription antiterminator, PTS operon regulator	1	1	0.17	0.32
Membrane Transport	CD630_04900		Putative sugar-phosphate dehydrogenase	1	1	0.11	0.18
Membrane Transport	CD630_04940		PTS system, mannose/fructose/sorbose IID component	1	1	0.31	0.31
Membrane Transport	CD630_05910		Putative ATPase, P-type, heavy metal translocating	1	1	0.24	0.17
Membrane Transport	CD630_07600		Putative Ca2+/Na+ antiporter	0.23	0.08	0.07	0.05
Membrane Transport	CD630_08730		ABC-type transport system sugar-family extracellular solute-binding lipoprotein	0.14	0.15	1	0.16
Membrane Transport	CD630_08740		ABC-type transport system, sugar-family ATP-binding protein	0.17	0.22	1	0.25
Membrane Transport	CD630_08750		ABC-type transport system, sugar-family permease	0.18	0.2	1	0.32
Membrane Transport	CD630_08770		ABC-type transport system, sugar-family ATP-binding protein	0.18	0.26	1	0.24
Membrane Transport	CD630_08780		ABC-type transport system, sugar-family permease	0.18	0.19	1	0.32
Membrane Transport	CD630_09020		Putative cation efflux protein	0.17	0.12	0.1	0.02
Membrane Transport	CD630_12590	brnQ-1	Branched chain amino acid transport system carrier protein	0.19	0.12	0.11	0.07
Membrane Transport	CD630_14790	feoB1	Ferrous iron transport protein B	0.24	1	0.13	0.27
Membrane Transport	CD630_17460	gltC	Sodium/glutamate symporter	0.23	1	0.16	0.09
Membrane Transport	CD630_17740		ABC-type transport system, aminoacid-family extracellular solute-binding protein	1	1	5.49	8.85
Membrane Transport	CD630_19040		ABC-type transport system, permease	0.2	0.12	0.2	0.04
Membrane Transport	CD630_21730		Putative peptidase, M20D family	1	0.2	3.81	1
Membrane Transport	CD630_21740		ABC-type transport system, cystine/aminoacid-family extracellular solute-binding protein	1	0.25	4.07	1
Membrane Transport	CD630_21770		ABC-type transport system, cystine/aminoacid-family extracellular solute-binding protein	1	0.27	3.65	1
Membrane Transport	CD630_23600		Conserved hypothetical protein	0.22	0.14	1	1
Membrane Transport	CD630_23610		ABC-type transport system, nitrate/sulfonate/taurine ATP-binding protein	0.24	0.12	1	1
Membrane Transport	CD630_23630		Conserved hypothetical protein	0.28	0.23	1	1
Membrane Transport	CD630_25090		Putative glycoside hydrolase, family 4	0.26	0.14	0.21	0.12
Membrane Transport	CD630_25100		PTS system, glucose-like IIBC component	0.15	0.27	0.13	0.13
Membrane Transport	CD630_25110		Transcription antiterminator, PTS operon regulator	0.26	1	0.12	0.25
Membrane Transport	CD630_25120		PTS system, glucose-like IIA component	0.3	1	0.11	0.21
Membrane Transport	CD630_25470		Conserved hypothetical protein	0.16	0.13	1	1
Membrane Transport	CD630_25480		ABC-type transport system, sugar-family permease	0.17	0.17	1	1
Membrane Transport	CD630_25490		ABC-type transport system, sugar-family permease	0.22	0.24	1	1
Membrane Transport	CD630_25500		ABC-type transport system, sugar-family extracellular solute-binding protein	0.22	0.26	1	1
Membrane Transport	CD630_26450		ABC-type transport system, sugar-family extracellular solute-binding protein	1	1	4.99	4.2
Membrane Transport	CD630_26660	ptsG-A	PTS system, glucose-specific IIA component	0.19	0.02	0.08	0.01
Membrane Transport	CD630_26670	ptsG-BC	PTS system, glucose-specific IIBC component	0.11	1	0.03	0.01
Membrane Transport	CD630_26710	appD	ABC-type transport system, ATP-binding protein	0.2	0.29	1	0.25
Membrane Transport	CD630_26730	appB	ABC-type transport system, oligopeptide-family permease protein	0.23	1	1	0.16
Membrane Transport	CD630_27380		Putative cytosine permease	1	4.2	0.19	1
Membrane Transport	CD630_28330		Putative calcium-transporting ATPase	0.19	0.04	0.04	0.02
Membrane Transport	CD630_30270		PTS system, glucose-like IIA component	0.04	1	0.3	0.22
Membrane Transport	CD630_30920		Putative amino acid permease	1	1	0.2	0.25
Membrane Transport	CD630_30950	bglA	6-phospho-beta-glucosidase	0.27	0.14	1	0.15
Membrane Transport	CD630_30960	bglA	6-phospho-beta-glucosidase	0.26	0.13	1	0.1
Membrane Transport	CD630_30970	bglF	PTS system, beta-glucoside-specific IIABC component	0.15	0.15	1	0.11
Membrane Transport	CD630_31150	bglA	6-phospho-beta-glucosidase	0.15	0.12	0.19	0.1
Membrane Transport	CD630_31160	bglF	PTS system, beta-glucoside-specific IIABC component	0.13	0.1	0.17	0.08
Membrane Transport	CD630_31170	bglG	Transcription antiterminator, PTS operon regulator	0.21	1	0.14	0.26
Membrane Transport	CD630_31300	bglA	6-phospho-beta-glucosidase	1	3.38	4.02	1
Membrane Transport	CD630_31360	bglA	6-phospho-beta-glucosidase	0.08	0.2	0.08	0.03
Membrane Transport	CD630_31370	bglF	PTS system, beta-glucoside-specific IIABC component	0.12	0.05	0.14	0.02
Membrane Transport	CD630_33120		Transporter, Major Facilitator Superfamily (MFS)	1	1	0.19	0.2
Metabolism Amino Acid	CD630_00920	map1	Methionine aminopeptidase Map1 (MAP) (Peptidase M)	0.21	0.21	1	0.23
Metabolism Amino Acid	CD630_08490		Putative glutamate carboxypeptidase	1	1	3.15	3.41
Metabolism Amino Acid	CD630_14950	proC	Pyrroline-5-carboxylate reductase	3.13	1	3.14	3.3
Metabolism Amino Acid	CD630_15940	cysK	O-acetyl-serine thiol-lyase A (O-acetyl-sulfhydrylase)(OAS-TL)	1	0.23	0.19	0.14
Metabolism Amino Acid	CD630_15950	cysE	Serine acetyltransferase (SAT)	1	1	0.22	0.28
Metabolism Amino Acid	CD630_20000	isp	Intracellular serine protease	0.21	0.28	0.05	0.05
Metabolism Amino Acid	CD630_23480	grdD	Glycine reductase complex component C subunit alpha (Protein PC alpha)	0.08	0.24	1	1
Metabolism Amino Acid	CD630_23570	grdX	Putative glycine reductase complex component	0.1	0.29	1	1
Metabolism Amino Acid	CD630_23580		Oligoendopeptidase-related, clade2, M3B family	1	1	3.93	3.44
Metabolism Amino Acid	CD630_30930		Putative gamma-glutamyl-gamma-aminobutyrate hydrolase	1	1	0.12	0.23
Metabolism Amino Acid	CD630_35540	dusB	tRNA-dihydrouridine synthase	1	0.29	3.42	1
Metabolism Carbon	CD630_07970		Putative pyruvate carboxyltransferase	1	1	4.2	3.89
Metabolism Carbon	CD630_13840		Putative lamB-like protein, UPF0271 family	1	0.28	5.64	1
Metabolism Carbon	CD630_13850		Putative natural resistance-associated macrophage protein	1	1	4.77	3.66
Metabolism Carbon	CD630_13860		Putative allophanate hydrolase subunit 1	1	1	5.66	3.49
Metabolism Carbon	CD630_13870		Putative allophanate hydrolase subunit 2	1	1	3.99	3.85
Metabolism Carbon	CD630_14300	pdaA	Exported N-acetylmuramic acid deacetylase	0.28	0.29	0.05	0.04
Metabolism Carbon	CD630_23730		Putative CstA-like carbon starvation protein	0.27	1	0.11	0.12
Metabolism Carbon	CD630_30040	kdgT2	2-keto-3-deoxygluconate permease 2	1	1	5.15	5.69
Metabolism Carbon	CD630_31710	gpmI	2,3-bisphosphoglycerate-independent phosphoglycerate mutase (Phosphoglyceromutase) (BPG-independent PGAM) (iPGM)	1	1	3.22	6.61
Metabolism Carbon	CD630_31720	tpi	Triosephosphate isomerase (TIM) (Triose-phosphate isomerase)	1	3.05	3.26	8.13
Metabolism Carbon	CD630_31840	dpaL	Diaminopropionate ammonia-lyase	1	0.22	0.33	1
Metabolism Carbon	CD630_32480		Polysaccharide deacetylase	0.19	0.17	0.04	0.03
Metabolism Carbon	CD630_32510		Putative dehydrogenase	0.17	1	0.07	0.09
Metabolism Carbon	CD630_32570		Putative polysaccharide deacetylase	0.2	0.15	0.05	0.03
Metabolism Carbon	CD630_33500	sgtA	Glycosyl transferase	0.18	0.16	0.11	0.01
Metabolism Cofactor	CD630_15951		Ferredoxin	0.21	0.1	0.06	0.03
Metabolism Cofactor	CD630_16930		Putative dinitrogenase iron-molybdenum cofactor	4.4	4.08	1	1
Metabolism Cofactor	CD630_17000	ribD	Riboflavin biosynthesis protein ribD [Includes: Diaminohydroxyphosphoribosylaminopyrimidine deaminase 5-amino-6-(5-phosphoribosylamino)uracil reductase]	1	0.2	35.38	1
Metabolism Cofactor	CD630_17490		Putative 2-hydroxyacyl-CoA dehydratase	1	0.2	3.37	1
Metabolism Cofactor	CD630_19390	accB	Acetyl-CoA carboxylase subunit	1	0.14	3.28	1
Metabolism Cofactor	CD630_24411		PhoH-like protein	0.21	0.09	0.28	0.11
Metabolism Cofactor	CD630_30320		Putative pyridoxal phosphate-dependent transferase	0.18	0.16	0.14	0.02
Metabolism Lipids	CD630_01770	cfa	Cyclopropane-fatty-acyl-phospholipid synthase	1	1	5.48	4.06
Metabolism Lipids	CD630_01910		Putative DNA glycosylase	1	1	4.22	7.84
Metabolism Lipids	CD630_11820	fabG	3-oxoacyl-[acyl-carrier protein] reductase (3-ketoacyl-acyl carrier protein reductase)	0.24	0.12	1	0.32
Metabolism Lipids	CD630_11830	acpP	Acyl carrier protein (ACP)	0.29	0.15	1	0.22
Metabolism Lipids	CD630_11840	fabF	3-oxoacyl-[acyl-carrier-protein] synthase 2	0.26	0.08	1	0.27
Metabolism Lipids	CD630_21200		Putative 2-nitropropane dioxygenase	0.33	0.27	1	1
Metabolism Nucleic Acid	CD630_00910	adk	Adenylate kinase	0.21	0.21	1	0.19
Metabolism Nucleic Acid	CD630_01320		Putative DNA helicase, RecD/TraA type	0.22	0.28	0.33	0.23
Metabolism Nucleic Acid	CD630_05570		Putative uridine kinase	0.21	0.07	1	0.09
Metabolism Nucleic Acid	CD630_07610		Putative ATP-dependent RNA helicase	0.32	0.12	1	1
Metabolism Nucleic Acid	CD630_12740	topA	DNA topoisomerase I	1	0.33	4.47	1
Metabolism Nucleic Acid	CD630_19050		Site-specific recombinase, resolvase family	0.29	1	0.1	0.16
Metabolism Nucleic Acid	CD630_19860	miaB	(Dimethylallyl)adenosine tRNA methylthiotransferase miaB (tRNA-i(6)A37 methylthiotransferase)	0.31	0.23	1	1
Metabolism Nucleic Acid	CD630_21380	pyrH	Uridylate kinase (UK) (Uridine monophosphate kinase) (UMP kinase) (UMPK)	1	1	3.59	3.3
Metabolism Nucleic Acid	CD630_28030		Putative membrane protein	1	0.3	3.58	1
Metabolism Nucleic Acid	CD630_28060	ruvA	Holliday junction ATP-dependent DNA helicase RuvA	1	0.27	4.76	1
Metabolism Nucleic Acid	CD630_28070	ruvC	Crossover junction endodeoxyribonuclease RuvC (Holliday junction nuclease RuvC) (Holliday junction resolvase RuvC)	1	1	7.1	3.21
Metabolism Nucleic Acid	CD630_32350	ssb	Single-stranded DNA-binding protein	0.2	0.11	0.01	0.02
Metabolism Nucleic Acid	CD630_36750	mnmG	tRNA uridine 5-carboxymethylaminomethyl modification enzyme MnmG (Glucose-inhibited division protein A)	1	0.26	4.07	1
Metabolism Nucleic Acid	CD630_36760	mnmE	tRNA modification GTPase MnmE	1	0.32	4.44	1
Mobile Element	CD630_02160		Transposase IS200/IS605-like OrfB	4.26	3.04	1	1
Mobile Element	CD630_03830		Putative cell-division FtsK/SpoIIIE-family protein Tn916-like, CTn1-Orf28	4.72	3.29	1	1
Mobile Element	CD630_09400		Putative phage protein	1	3.77	0.24	1
Mobile Element	CD630_09420		Putative phage protein	1	1	0.06	0.17
Mobile Element	CD630_11670	recV	Tyrosine DNA recombinase, XerC/XerD family	0.21	0.1	0.14	0.04
Mobile Element	CD630_12340		Putative phage protein	0.21	0.12	0.05	0.03
Mobile Element	CD630_29240		Putative phage protein	1	1	0.06	0.17
Mobile Element	CD630_29260		Putative phage protein	1	3.68	0.26	1
Mobile Element	CD630_29470		Putative phage protein	1	1	3.51	8.42
Mobile Element	CD630_33701		Putative conjugative transposon protein Tn916-like, CTn7-Orf2	7.86	6	1	1
Regulations	CD630_00110	sigB	RNA polymerase sigma-B factor (Sigma-37)	1	0.24	3.18	1
Regulations	CD630_03520		Transcriptional regulator, RmlC-type	1	1	3.48	4.83
Regulations	CD630_06290		Transcriptional regulator, Crp family	0.31	0.15	1	0.15
Regulations	CD630_06930		Transcriptional regulator, MerR family	1	1	4.56	4.67
Regulations	CD630_16750		Transcriptional regulator, hxlR family	1	1	3.91	3.07
Regulations	CD630_22440		Putative diguanylate kinase signaling protein	1	1	0.26	0.29
Regulations	CD630_23070		Putative membrane protein	7.71	4.69	1	5.34
Regulations	CD630_23080		Transcriptional regulator, HTH-type	4.36	4.98	1	4.59
Regulations	CD630_26680		Transcription antiterminator, licT family	1	1	0.13	0.23
Regulations	CD630_30370		Transcriptional regulator, CarD family	1	1	0.18	0.33
Regulations	CD630_31390		Transcriptional regulator, Phage-type	3.09	1	1	5.29
Regulations	CD630_33300		Transcriptional regulator, HTH-type Tn916-like, CTn6-Orf6	1	0.17	4.05	1
Respiration Anaerobic	CD630_08320	aksA	Trans-homoaconitate synthase	1	1	12.76	10.98
Respiration Anaerobic	CD630_08330	acnB	Aconitate hydratase (Citrate hydro-lyase)	1	1	13.9	9.74
Respiration Anaerobic	CD630_08340	icd	Isocitrate dehydrogenase NAD-dependent	1	1	12.96	9.7
Respiration Anaerobic	CD630_08930		Putative iron-dependent hydrogenase	3.51	1	3.58	3.04
Respiration Anaerobic	CD630_17070		Putative C4-dicarboxylate anaerobic carrier, DcuC family	0.13	0.17	0.13	0.05
Respiration Anaerobic	CD630_19990	fldX	Flavodoxin	0.22	1	0.08	0.23
Respiration Anaerobic	CD630_31910		Putative oxidoreductase	1	1	3.92	3.51
Respiration Anaerobic	CD630_32580		Iron hydrogenase	0.15	0.05	0.04	0.01
Respiration Anaerobic	CD630_34050		Putative iron-only hydrogenase,electron-transferring subunit HymA-like	1	1	4.14	3.8
Respiration Anaerobic	CD630_34060		Putative iron-only hydrogenase,electron-transferring subunit HymB-like	1	1	5.21	3.84
Respiration Anaerobic	CD630_34070		Putative iron-only hydrogenase, catalytic subunit HymC-like	1	1	6.13	3.86
Respiration Anaerobic	CD630_34680	atpD	ATP synthase subunit beta (ATPase subunit beta) (ATP synthase F1 sector subunit beta )	1	0.23	3.63	1
Respiration Anaerobic	CD630_34740	atpB	ATP synthase A chain (ATP synthase F0 sector subunit a)	1	1	3.19	3.47
Respiration Anaerobic	CD630_34750	atpI	ATP synthase protein I (ATP synthase F0 sector subunit I)	1	1	3.39	4.26
Secretion	CD630_00900	prlA	Preprotein translocase SecY subunit	0.2	0.21	1	0.16
Secretion	CD630_05560		Putative sugar isomerase / endonuclease	0.32	0.07	1	0.09
Secretion	CD630_07390		Putative exported protein	1	1	0.25	0.29
Secretion	CD630_28010		Conserved hypothetical protein	1	0.22	3.95	1
Secretion	CD630_32970		Conserved hypothetical protein	1	1	0.27	0.24
Secretion	CD630_35120		Putative type IV pilus transporter system, ATP-binding	3.31	1	1	3.55
Sporulation	CD630_01060	cwlD	Germination-specific N-acetylmuramoyl-L-alanine amidase, Autolysin	0.13	0.07	0.05	0.03
Sporulation	CD630_01240	spoIID	Stage II sporulation protein D	0.22	0.12	1	0.15
Sporulation	CD630_01250	spoIIQ	Stage II sporulation protein Q	1	0.16	0.07	0.05
Sporulation	CD630_01260	spoIIID	Stage III sporulation protein D	0.14	0.08	0.03	0.01
Sporulation	CD630_03320	bclA1	Exosporium glycoprotein	0.1	0.12	0.16	0.07
Sporulation	CD630_05510	sleC	Spore exo-acting lytic transglycosylase	0.05	0.1	0.03	0.01
Sporulation	CD630_05710		Conserved hypothetical protein	1	0.15	0.24	0.08
Sporulation	CD630_05720		Putative sporulation protein	1	1	0.21	0.13
Sporulation	CD630_07730	spoVAC	Stage V sporulation protein AC	0.13	0.22	0.07	0.06
Sporulation	CD630_07740	spoVAD	Stage V sporulation protein AD	0.11	0.06	0.11	0.04
Sporulation	CD630_07750	spoVAE	Stage V sporulation protein AE	0.22	0.29	0.12	0.11
Sporulation	CD630_07830	spoIVB	Stage IV sporulation protein SpoIVB, S55 peptidase family	1	0.25	0.12	0.07
Sporulation	CD630_10680		Putative polysaccharide biosynthesis/sporulation protein	0.18	1	0.12	0.16
Sporulation	CD630_11920	spoIIIAA	Stage III sporulation protein AA	1	0.17	0.03	0.04
Sporulation	CD630_11930	spoIIIAB	Stage III sporulation protein AB	0.26	1	0.05	0.12
Sporulation	CD630_11940	spoIIIAC	Stage III sporulation protein AC	0.25	1	0.06	0.12
Sporulation	CD630_11950	spoIIIAD	Stage III sporulation protein AD	0.25	0.27	0.04	0.07
Sporulation	CD630_11960	spoIIIAE	Stage III sporulation protein AE	0.32	0.17	0.1	0.04
Sporulation	CD630_11970	spoiIIIAF	Stage III sporulation protein AF	0.21	0.1	0.04	0.03
Sporulation	CD630_11980	spoIIIAG	Stage III sporulation protein AG	0.22	0.07	0.04	0.01
Sporulation	CD630_11990	spoIIIAH	Stage III sporulation protein AH	0.19	0.12	0.03	0.01
Sporulation	CD630_14330	cotE	Spore coat protein CotE peroxiredoxin/chitinase	0.1	0.18	0.07	0.02
Sporulation	CD630_15110	cotB	Spore outer coat layer protein CotB	0.14	0.09	0.04	0.02
Sporulation	CD630_22460	cspC	Germination- specific protease	0.22	0.08	0.16	0.03
Sporulation	CD630_22470	cspBA	Subtilisin-like serine germination related protease	0.23	0.09	0.16	0.03
Sporulation	CD630_23990		Conserved hypothetical protein	0.19	1	0.12	0.02
Sporulation	CD630_24000	cotJB2	Spore coat peptide assembly protein CotJB 2	0.13	0.1	0.07	0.01
Sporulation	CD630_24010	cotD	Spore coat protein CotD manganese catalase	0.13	0.23	0.15	0.01
Sporulation	CD630_24420	spoIV	Stage IV sporulation protein	0.14	0.09	0.1	0.03
Sporulation	CD630_24690	spoIIP	Stage II sporulation protein P	0.28	0.19	0.03	0.04
Sporulation	CD630_24700	gpr	Spore endopeptidase	0.33	0.12	0.04	0.04
Sporulation	CD630_26290	spoIVA	Stage IV sporulation protein A	0.19	0.08	0.03	0.01
Sporulation	CD630_26560	spoVD	Stage V sporulation protein D (Sporulation-specific penicillin-binding protein)	0.29	0.12	1	0.1
Sporulation	CD630_26880	sspA	Small, acid-soluble spore protein alpha	0.26	0.14	0.04	0.01
Sporulation	CD630_29670	spoVFB	Dipicolinate synthase subunit B	0.17	0.09	1	0.1
Sporulation	CD630_29680	dpaA	Dipicolinate synthase subunit A	0.25	0.11	1	0.08
Sporulation	CD630_32490	sspA	Small, acid-soluble spore protein alpha	0.21	0.18	0.04	0
Sporulation	CD630_34900	spoIIE	Phosphoprotein phosphatase	0.31	1	1	0.07
Sporulation	CD630_34990	spoVT	Stage V sporulation protein T	0.24	0.09	0.02	0.01
Sporulation	CD630_35410	spmB	Spore maturation protein B	0.21	0.24	0.06	0.07
Sporulation	CD630_35420	spmA	Spore maturation protein A	1	1	0.11	0.1
Sporulation	CD630_35630	sleB	Spore-cortex-lytic protein	0.29	0.2	0.15	0.17
Sporulation	CD630_35640	spoIIR	Pro-sigma(E) endopeptidase (stage II sporulation)	0.29	1	0.21	0.25
Sporulation	CD630_35670	SipL	SpoIVA-Interacting protein, coat localization	0.18	0.12	0.17	0.13
Stress	CD630_14700		Putative rhodanese-like domain-containing protein	1	1	4.42	4.63
Stress	CD630_15670	cotG	Putative spore-associated manganese catalase	0.19	0.21	0.06	0.06
Stress	CD630_16310	sodA	Spore coat protein, superoxide dismutase	0.22	0.24	0.08	0.07
Stress	CD630_28450	rbr	Rubrerythrin	0.22	0.29	0.03	0.03
Stress	CD630_34120	uvrB	Excinuclease ABC subunit B	1	4.08	3.23	6.89
Translation	CD630_00510	gltX	Glutamyl-tRNA synthetase	1	1	5.03	3.13
Translation	CD630_00620	rplA	50S ribosomal protein L1	0.26	0.16	1	1
Translation	CD630_00630	rplJ	50S ribosomal protein L10	0.24	0.14	1	0.21
Translation	CD630_00640	rplL	50S ribosomal protein L7/L12	0.17	0.1	1	0.21
Translation	CD630_00680	rpsL	30S ribosomal protein S12	0.27	0.18	1	1
Translation	CD630_00690	rpsG	30S ribosomal protein S7	0.23	0.2	1	1
Translation	CD630_00700	fusA	Elongation factor G (EF-G)	0.22	0.18	1	1
Translation	CD630_00720	rpsJ	30S ribosomal protein S10	0.26	0.26	1	0.24
Translation	CD630_00730	rplC	50S ribosomal protein L3	0.26	0.28	1	0.23
Translation	CD630_00740	rplD	50S ribosomal protein L4	0.23	0.31	1	0.22
Translation	CD630_00760	rplB	50S ribosomal protein L2	0.27	0.26	1	0.23
Translation	CD630_00770	rpsS	30S ribosomal protein S19	0.24	0.28	1	0.19
Translation	CD630_00780	rplV	50S ribosomal protein L22	0.26	0.28	1	0.21
Translation	CD630_00790	rpsC	30S ribosomal protein S3	0.25	0.25	1	0.21
Translation	CD630_00800	rplP	50S ribosomal protein L16	0.21	0.26	1	0.19
Translation	CD630_00801	rpmC	50S ribosomal protein L29	0.21	0.32	1	0.19
Translation	CD630_00810	rpsQ	30S ribosomal protein S17	0.19	0.2	1	0.17
Translation	CD630_00820	rplN	50S ribosomal protein L14	0.23	0.2	1	0.16
Translation	CD630_00830	rplX	50S ribosomal protein L24	0.21	0.19	1	0.16
Translation	CD630_00840	rplE	50S ribosomal protein L5	0.21	0.24	1	0.13
Translation	CD630_00841	rpsZ	30S ribosomal protein S14 type Z	0.17	0.25	1	0.21
Translation	CD630_00850	rpsH	30S ribosomal protein S8	0.17	0.23	1	0.14
Translation	CD630_00860	rplF	50S ribosomal protein L6	0.26	0.21	1	0.14
Translation	CD630_00870	rplR	50S ribosomal protein L18	0.21	0.2	1	0.14
Translation	CD630_00880	rpsE	30S ribosomal protein S5	0.25	0.2	1	0.14
Translation	CD630_00881	rpmD	50S ribosomal protein L30	0.21	0.16	1	0.14
Translation	CD630_00890	rplO	50S ribosomal protein L15	0.18	0.17	1	0.16
Translation	CD630_00930		Ribosomal protein L14E/L6E/L27E-like	0.14	0.26	1	0.13
Translation	CD630_00940	infA	Translation initiation factor IF-1	0.29	0.31	1	0.2
Translation	CD630_00941	rpmJ	50S ribosomal protein L36	0.12	0.25	1	0.1
Translation	CD630_00960	rpsK	30S ribosomal protein S11	0.28	0.17	1	0.18
Translation	CD630_00970	rpsD	30S ribosomal protein S4	0.3	0.19	1	0.16
Translation	CD630_00980	rpoA	DNA-directed RNA polymerase subunit alpha	0.22	0.19	1	0.13
Translation	CD630_00990	rplQ	50S ribosomal protein L17	0.27	0.14	1	0.16
Translation	CD630_07110	argS	Arginyl-tRNA synthetase (Arginine--tRNA ligase) (ArgRS)	1	1	4.76	3.02
Translation	CD630_15210	tyrS	Tyrosyl-tRNA synthetase (Tyrosine--tRNA ligase) (TyrRS)	1	1	4.03	4.33
Translation	CD630_24500	prmA	Ribosomal protein L11 methyltransferase (L11 Mtase)	1	1	3.22	4.02
Translation	CD630_34860		Putative membrane protein	1	1	3.2	3.13
Translation	CD630_34861	rpmE	50S ribosomal protein L31	1	0.24	3.79	1
Translation	CD630_36800	rpmH	50S ribosomal protein L34	1	0.11	5.24	1
UNKNOWN	CD630_01290		Conserved hypothetical protein, DUF1256 family	0.1	0.15	0.07	0.03
UNKNOWN	CD630_03110		Conserved hypothetical protein	0.17	0.08	0.07	0.02
UNKNOWN	CD630_03500		Putative hydrolase, HAD superfamily	1	3.06	4.15	7.93
UNKNOWN	CD630_05880		Conserved hypothetical protein	1	7.71	0.14	1
UNKNOWN	CD630_05900		Conserved hypothetical protein	1	1	0.32	0.25
UNKNOWN	CD630_08960		Conserved hypothetical protein	1	0.18	0.29	0.05
UNKNOWN	CD630_10630		Conserved hypothetical protein	1	0.18	0.05	0.05
UNKNOWN	CD630_10631		Conserved hypothetical protein	0.24	0.14	0.06	0.01
UNKNOWN	CD630_10632		Conserved hypothetical protein	0.07	0.12	0.04	0.03
UNKNOWN	CD630_10633		Conserved hypothetical protein	0.08	0.12	0.04	0.01
UNKNOWN	CD630_10650		Conserved hypothetical protein	0.14	0.05	0.04	0.01
UNKNOWN	CD630_10660		Conserved hypothetical protein	1	0.07	0.05	0.05
UNKNOWN	CD630_10670	CdeC	Clostridium difficile exosporium cycteine-rich protein	0.09	0.21	0.06	0.01
UNKNOWN	CD630_11330		Conserved hypothetical protein	0.19	0.09	0.27	0.02
UNKNOWN	CD630_12980		Conserved hypothetical protein	0.29	0.24	0.05	0.07
UNKNOWN	CD630_13540		Conserved hypothetical protein	0.13	0.23	0.04	0.05
UNKNOWN	CD630_14350		Conserved hypothetical protein	1	1	5.68	4.95
UNKNOWN	CD630_15750		Conserved hypothetical protein	0.31	0.15	0.19	0.06
UNKNOWN	CD630_17260		Conserved hypothetical protein	0.22	0.14	0.05	0.02
UNKNOWN	CD630_17511		Conserved hypothetical protein	1	1	0.05	0.24
UNKNOWN	CD630_17790		Conserved hypothetical protein	1	4.05	3.33	11.84
UNKNOWN	CD630_18800		Conserved hypothetical protein	0.31	0.11	0.17	0.11
UNKNOWN	CD630_18840		Conserved hypothetical protein	0.15	0.1	0.04	0.03
UNKNOWN	CD630_19410		Conserved hypothetical protein	0.2	0.13	1	0.07
UNKNOWN	CD630_20460		Conserved hypothetical protein	3.69	1	1	4.65
UNKNOWN	CD630_21120		Conserved hypothetical protein	1	0.3	0.03	0.02
UNKNOWN	CD630_21210		Conserved hypothetical protein	0.21	0.11	0.06	0.05
UNKNOWN	CD630_21501		Conserved hypothetical protein	1	1	0.08	0.16
UNKNOWN	CD630_22451		Conserved hypothetical protein	1	0.19	0.08	0.05
UNKNOWN	CD630_22510		Conserved hypothetical protein	1	0.26	0.17	0.15
UNKNOWN	CD630_23591		Conserved hypothetical protein	0.22	0.14	1	1
UNKNOWN	CD630_23740		Conserved hypothetical protein	0.25	0.09	0.05	0.04
UNKNOWN	CD630_23750		Conserved hypothetical protein	0.18	0.12	0.03	0.02
UNKNOWN	CD630_25622		Conserved hypothetical protein	0.15	0.16	0.1	0.05
UNKNOWN	CD630_28080		Conserved hypothetical protein	0.32	0.28	0.02	0.04
UNKNOWN	CD630_28090		Conserved hypothetical protein, DUF1540 family	1	1	0.13	0.19
UNKNOWN	CD630_32180		Conserved hypothetical protein	1	1	3.97	5.26
UNKNOWN	CD630_32320		Conserved hypothetical protein, UPF0597 family	1	12.44	0.15	1
UNKNOWN	CD630_32340		Conserved hypothetical protein	0.22	0.11	0.07	0.02
UNKNOWN	CD630_34570		Conserved hypothetical protein	0.21	0.12	0.04	0.02
UNKNOWN	CD630_34650		Conserved hypothetical protein	1	0.27	0.3	0.22
UNKNOWN	CD630_35220		Conserved hypothetical protein	0.18	0.12	0.06	0.01
UNKNOWN	CD630_35800		Conserved hypothetical protein	0.13	0.09	0.07	0.03
UNKNOWN	CD630_36090		Conserved hypothetical protein	3.43	1	1	4.33
UNKNOWN	CD630_36130		Conserved hypothetical protein	1	0.24	0.22	0.07
Virulence Factors	CD630_06600	tcdB	Toxin B	1	1	0.22	0.22

## Sheet: Spe (WT+Mull+Rood)
Class	Gene ID	Name	Product	630 14H / 6H	Mull 14H / 6H	Rood 14H / 6H	630 24H / 6H	Mull 24H / 6H	Rood 24H / 6H
Cell Factor	CD630_02100		Putative hydrolase, HAD superfamily, subfamily IA	0.1	0.1	0.03	0.02	0.08	0.01
Cell Factor	CD630_10860		Putative peptidase, M20D family	1	0.32	1	0.12	1	0.22
Cell Factor	CD630_12270		Putative O-methyltransferase	1	1	1	4.48	3.31	5.94
Cell Factor	CD630_12280		Putative peptidase, U32 family	1	1	1	3.39	4.45	4.39
Cell Factor	CD630_12610		Putative ribonucleotide-diphosphate reductase	1	1	1	5.63	5.05	12.29
Cell Factor	CD630_20080		Putative hydrolase	0.01	0.01	0.01	0	0.01	0
Cell Factor	CD630_28410		Putative amidohydrolase	1	0.28	0.28	0.25	0.09	0.09
Cell Factor	CD630_28640		Putative hydrolase	1	0.19	0.17	3.2	0.05	0.02
Cell Factor	CD630_30390		Putative ATPase	3.25	1	6.75	4.13	3.51	20.15
Cell Factor	CD630_32210		Putative peptidase, M20D family	1	1	1	4.11	5.43	3.86
Cell Factor	CD630_33830		Putative ATPase Tn916-like, CTn1-Orf19	6.69	8.88	9.86	1	1	1
Cell Factor	CD630_36030		Putative phosphoesterase	1	1	1	6.54	5.23	15.19
Cell Factor	CD630_36040		Conserved hypothetical protein	1	1	1	6.64	5.05	15.12
Cell Factor	CD630_36050		Putative phosphatase	1	1	4.32	9.09	10.09	29.2
Cell Wall	CD630_02110	licC	CTP:phosphocholine cytidylyltransferase	1	0.24	1	0.04	0.15	0.16
Cell Wall	CD630_02120		Putative sulfatase	1	1	1	0.04	0.2	0.21
Cell Wall	CD630_08290		Putative metallo-beta-lactamase superfamily protein	3.64	6.67	4.71	1	1	1
Cell Wall	CD630_10300		Putative glycosyl transferase, family 2	1	0.27	0.28	8.2	1	1
Cell Wall	CD630_24020		Putative cell wall hydrolase phosphatase-associated protein	1	1	1	4.52	6.62	3.12
Cell Wall	CD630_26980		Putative membrane protein	1	1	1	6.71	5.34	5.28
Cell Wall	CD630_30420		Putative membrane protein	4.6	1	3.29	6.71	9.89	8.66
Cell Wall	CD630_31450	cbpA	Surface-exposed adhesin	1	1	5.11	0.05	0.09	1	upregulated early in E, perhaps compensation for lack of flagella?
Cell Wall	CD630_34630	alr2	Alanine racemase 2	1	1	0.26	0.29	0.12	0.13
Cell Wall	CD630_34920		Septum formation initiation protein	1	0.31	0.21	3.03	0.22	0.24
Fermentation	CD630_07580	pflA	Pyruvate formate-lyase activating enzyme	3.31	5.69	4.07	1	3.39	4.28
Membrane Transport	CD630_02050		Transcription antiterminator, PTS operon regulator	0.11	0.04	0.01	0.02	0.08	0.01
Membrane Transport	CD630_02060		PTS system, fructose-like IIA component	0.1	0.03	0.01	0.02	0.09	0.01
Membrane Transport	CD630_02070		PTS system, fructose-like IIC component	0.1	0.02	0	0.01	0.11	0.01
Membrane Transport	CD630_02080		PTS system, fructose-like IIB component	0.1	0.03	0.01	0.01	0.13	0.01
Membrane Transport	CD630_02090		Putative tagatose 6-phosphate kinase	0.1	0.04	0.01	0.01	0.13	0
Membrane Transport	CD630_03240	cbiM	Cobalamin biosynthesis protein	1	3.75	3.6	0.24	1	1
Membrane Transport	CD630_03890	bglA	6-phospho-beta-glucosidase	1	1	1	0.25	0.21	0.26
Membrane Transport	CD630_12290		Putative peptidoglycan glycosyltransferase	1	0.33	0.29	3.2	1	1
Membrane Transport	CD630_20030	effD	Putative drug/sodium antiporter, MATE family	0.22	1	1	0.07	0.24	0.12
Membrane Transport	CD630_23250	gatC	PTS system, galactitol-specific IIC component	1	1	3.47	0.17	0.2	1
Membrane Transport	CD630_25410		Sodium:glutamate/aspartate symporter family	8.34	7.35	5.03	1	5.68	3.39
Membrane Transport	CD630_28740		Putative drug/sodium antiporter, MATE family	3.35	1	1	4.8	3.38	7.4
Membrane Transport	CD630_28750	fhuC	ABC-type transport system, ferrichrome-specific ATP-binding protein	1	1	3.63	3.51	5.72	12.15
Membrane Transport	CD630_30880		Putative cellobiose-phosphate degrading protein	3.05	1	1	1	16.03	8.84
Membrane Transport	CD630_30890		PTS system, glucose-like IIBC component	3.29	1	1	1	13.07	7.38
Metabolism Amino Acid	CD630_08280		Putative oxidative stress glutamate synthase	5.85	12.18	5.63	1	1	1
Metabolism Amino Acid	CD630_18320	aroF	3-deoxy-D-arabino-heptulosonate 7-phosphate synthase	1	1	0.31	0.1	0.32	0.2
Metabolism Amino Acid	CD630_20140	ilvD	Dihydroxy-acid dehydratase	1	1	1	0.1	0.22	0.18
Metabolism Amino Acid	CD630_22620		Transporter, Major Facilitator Superfamily (MFS)	1	1	0.2	0.32	0.19	0.19
Metabolism Amino Acid	CD630_23490	grdC	Glycine reductase complex component C subunit beta (Protein PC beta)	0.29	0.08	0.3	1	1	1
Metabolism Amino Acid	CD630_24840		Putative pyridoxal phosphate-dependent transferase	1	1	1	3.95	3.56	3.17
Metabolism Amino Acid	CD630_32360		Putative membrane protein	0.15	0.23	0.26	0.1	0.04	0.09
Metabolism Amino Acid	CD630_32370	prdF	Proline racemase	0.12	0.22	0.23	0.08	0.05	0.09
Metabolism Amino Acid	CD630_32380		Putative component of proline reductase prdE-like	0.12	0.21	0.3	0.09	0.03	0.07
Metabolism Amino Acid	CD630_32390	prdE	Proline reductase PrdE	0.14	0.2	0.21	0.09	0.03	0.07
Metabolism Amino Acid	CD630_32400	prdD	Proline reductase PrdD	0.14	0.21	0.23	0.08	0.03	0.06
Metabolism Amino Acid	CD630_32410	prdB	Proline reductase (selenocysteine)	0.13	0.21	0.2	0.09	0.03	0.07
Metabolism Amino Acid	CD630_32430		Conserved hypothetical protein	0.11	0.2	0.29	0.08	0.02	0.04
Metabolism Amino Acid	CD630_32440	prdA	D-proline reductase proprotein prdA	0.11	0.21	0.25	0.06	0.03	0.04
Metabolism Carbon	CD630_05800	gapN	Glyceraldehyde-3-phosphate dehydrogenase (NADP(+)) (GADPH)	1	1	1	3.16	5.7	13.54
Metabolism Carbon	CD630_13190		Putative polysaccharide deacetylase	1	0.26	0.16	4.88	0.17	0.15
Metabolism Carbon	CD630_19930		Putative decarboxylase	1	1	1	0.23	0.13	0.31
Metabolism Carbon	CD630_23240		Putative sugar-phosphate dehydrogenase	0.3	1	4.4	0.13	0.21	1
Metabolism Carbon	CD630_30910	treA	Trehalose-6-phosphate hydrolase	1	0.07	0.11	0.18	1	1
Metabolism Carbon	CD630_33110		Conserved hypothetical protein	1	1	3.98	3.76	4.21	10.47
Metabolism Cofactor	CD630_25400		Coenzyme A disulfide reductase	3.8	1	3.17	3.3	3.6	10.04
Metabolism Nucleic Acid	CD630_05620		Putative RusA-like endodeoxyribonuclease	1	1	1	3.78	3.17	6.11
Metabolism Nucleic Acid	CD630_10390		Conserved hypothetical protein	1	1	1	4.07	3.72	3.04
Metabolism Nucleic Acid	CD630_18990		Putative dCMP deaminase	3.31	1	1	4.79	10.03	11.27
Metabolism Nucleic Acid	CD630_29940	nrdF	Ribonucleoside-diphosphate reductase subunit beta (Ribonucleotide reductase small subunit)	4.76	1	6.12	4.09	6.11	22.78
Metabolism Nucleic Acid	CD630_29950	nrdE	Ribonucleoside-diphosphate reductase subunit alpha (Ribonucleotide reductase large subunit)	5.1	1	6.04	5.18	7.35	23.85
Metabolism Nucleic Acid	CD630_33860		Putative antirestriction protein Tn916-like, CTn1-Orf22	5.83	10.32	10.11	1	1	1
Metabolism Nucleic Acid	CD630_33880		Putative replication initiation factor Tn916-like, CTn7-Orf27	6.22	8.61	14.24	1	1	1
Metabolism Nucleic Acid	CD630_34770		Putative dCMP deaminase	1	1	1	3.38	10.66	12.96
Mobile Element	CD630_18460		Putative conjugative transposon protein Tn1549-like, CTn5-Orf2	6.99	1	1	1	0.15	0.06
Mobile Element	CD630_18490		Putative conjugative transfer protein Tn1549-like, CTn2-Orf5	10.13	4.03	1	1	1	0.16
Mobile Element	CD630_18530		Putative membrane protein Tn1549-like, CTn2-Orf9	4.29	5.86	1	1	1	0.23
Mobile Element	CD630_18560		Putative conjugative transposon protein Tn1549-like, CTn2-Orf12	7.04	4.26	1	1	1	0.29
Mobile Element	CD630_18570		Putative cell wall hydrolase Tn1549-like, CTn5-Orf13	8.15	4.52	1	1	1	0.24
Mobile Element	CD630_18580		Putative cell surface protein Tn1549-like, CTn5-Orf15	6.62	5.5	1	1	1	0.26
Mobile Element	CD630_33710		Putative conjugative transposon protein Tn916-like, CTn7-Orf3	4.95	12.42	11.83	1	1	1
Mobile Element	CD630_33890		Putative cell-division FtsK/SpoIIIE-family protein Tn916-like, CTn7-Orf28	5.31	5.67	28.4	1	1	1
Mobile Element	CD630_33900		Putative conjugative transposon protein DUF961 family Tn196-like, CTn7-Orf29	6.56	11.01	12.2	1	1	1
Mobile Element	CD630_33910		Putative conjugative transposon protein DUF961 family Tn916-like, CTn7-Orf30	3.89	31.34	13.51	1	1	1
Mobility	CD630_02320	flgL	Flagellar hook-associated protein FlgL (or HAP3)	1	1	1	0.02	0.14	0.23
Mobility	CD630_02340	csrA	Carbon storage regulator homolog CsrA	1	1	1	0.03	0.21	0.28
Mobility	CD630_02370	fliD	Flagellar hook-associated protein 2 FliD (or HAP2)	1	1	1	0.02	0.13	0.27
Mobility	CD630_02390	fliC	Flagellin C	1	1	1	0.01	0.09	0.21
Mobility	CD630_02450	flgB	Flagellar basal-body rod protein FlgB	1	3.4	1	0.02	0.05	0.13
Mobility	CD630_02460	flgC	Flagellar basal-body rod protein FlgC	1	1	1	0.01	0.05	0.06
Mobility	CD630_02470	fliE	Flagellar hook-basal body complex protein FliE	1	1	1	0.02	0.06	0.09
Mobility	CD630_02480	fliF	Flagellar M-ring protein FliF	1	1	1	0.01	0.04	0.05
Mobility	CD630_02490	fliG	Flagellar motor switch protein FliG	1	1	1	0.01	0.05	0.04
Mobility	CD630_02500	fliH	Flagellar assembly protein FliH	1	1	1	0.01	0.03	0.04
Mobility	CD630_02510	fliI	ATP synthase subunit beta FliI	1	1	1	0.01	0.06	0.05
Mobility	CD630_02520	fliJ	Flagellar protein FliJ	1	1	1	0.02	0.07	0.23
Mobility	CD630_02530	fliK	Flagellar hook-length control protein FliK	1	1	1	0.02	0.04	0.07
Mobility	CD630_02540	flgD	Basal-body rod modification protein FlgD	1	1	1	0.01	0.07	0.05
Mobility	CD630_02550	flgE	Flagellar hook protein FlgE (Distal rod protein)	1	1	1	0.01	0.09	0.04
Mobility	CD630_02551	FlbD	Flagellar protein FlbD	1	1	1	0.02	0.09	0.07
Mobility	CD630_02560	motA	Flagellar motor rotation protein MotA	1	1	1	0.01	0.1	0.06
Mobility	CD630_02570	motB	Flagellar motor rotation protein MotB (Chemotaxis protein MotB)	1	1	1	0.01	0.12	0.04
Mobility	CD630_02580	fliL	Flagellar basal body-associated protein FliL	1	1	1	0.03	0.09	0.12
Mobility	CD630_02600	fliP	Flagellar biosynthesis protein FliP	1	1	1	0.03	0.11	0.07
Mobility	CD630_02610	fliQ	Flagellar biosynthetic protein FliQ	1	1	1	0.03	0.21	0.05
Mobility	CD630_02620	flhB	Bifunctional flagellar biosynthesis protein FliR/FlhB	1	1	1	0.03	0.15	0.04
Mobility	CD630_02630	flhA	Flagellar biosynthesis protein FlhA	1	1	1	0.03	0.14	0.05
Mobility	CD630_02640	flhF	Flagellar biosynthesis regulator FlhF (Flagella-associated GTP-binding protein)	1	1	1	0.02	0.11	0.07
Mobility	CD630_02650	flhG	Flagellar number regulator FlhG	1	1	1	0.03	0.1	0.05
Mobility	CD630_02660	sigD	RNA polymerase sigma-28 factor for flagellar operon	1	1	1	0.03	0.12	0.08
Mobility	CD630_02671		Putative flagellar protein	1	1	1	0.07	0.18	0.24
Mobility	CD630_02680	flgG1	Flagellar hook-basal body complex protein FlgG1	1	0.31	1	0.04	0.17	0.1
Mobility	CD630_02690	flgG	Flagellar basal body rod protein FlgG	1	1	1	0.04	0.28	0.1
Mobility	CD630_02700	fliM	Flagellar motor switch protein FliM	1	0.32	1	0.08	0.19	0.11
Mobility	CD630_02710	fliN	Flagellar motor switch phosphatase FliN	1	1	1	0.06	0.26	0.09
Regulations	CD630_06110		Two-component response regulator	3.48	1	1	3.98	3.16	6.21
Regulations	CD630_20040	effR	Transcriptional regulator, MarR family	0.17	0.19	0.16	0.14	1	0.19
Respiration Anaerobic	CD630_16800		Putative FMN-binding protein	1	1	1	3.1	5.5	4.6
Respiration Anaerobic	CD630_27470		Putative ubiquinone biosynthesis protein	1	1	1	3.25	3.26	6.45
Respiration Anaerobic	CD630_32470	prdC	Putative electron transfer protein	0.09	0.13	0.21	0.1	0.05	0.18
Sporulation	CD630_33490	bclA3	Exosporium glycoprotein	1	0.11	1	0.25	0.08	0.01
Stress	CD630_08250	rbr	Rubrerythrin	5.68	5.94	5.01	1	1	1
Stress	CD630_08260		Putative ferric-uptake regulator	7.12	10.45	5.42	1	1	1
Stress	CD630_08270	rbo	Rubredoxin oxidoreductase (desulfoferrodoxin)	6.94	8.2	4.94	1	1	1
Stress	CD630_17770		Putative arsenate reductase	3.09	3.86	1	1	4.45	5.08
Stress	CD630_20070	ermB	rRNA adenine N-6-methyltransferase	0.06	0	0.01	0	0.01	0
Stress	CD630_20100	ermB	rRNA adenine N-6-methyltransferase	0.06	0	0.01	0	0.01	0
Stress	CD630_21170	trxB	Thioredoxin reductase	3.34	1	1	4.37	5.68	10.55
Stress	CD630_34610	EndoA	Endoribonuclease toxin	1	1	0.26	0.32	0.21	0.17
Stress	CD630_34620		Putative antitoxin EndoAI	1	1	0.29	0.31	0.16	0.16
Translation	CD630_14860		Putative ribosome recycling factor	1	0.22	0.21	0.28	0.02	0.03
Translation	CD630_33070		Putative phosphoesterase	1	1	1	4.17	4.61	10.22
Translation	CD630_33080	rph	Bifunctional enzyme, tRNA nucleotidyltransferase Nucleoside-triphosphatase	1	1	1	3.18	4.43	6.71
UNKNOWN	CD630_03400		Conserved hypothetical protein	1	5.63	9.67	0.25	1	1
UNKNOWN	CD630_05490		Conserved hypothetical protein	1	1	1	0.11	0.12	0.19
UNKNOWN	CD630_15810		Conserved hypothetical protein	1	0.24	1	0.18	0.06	0.02
UNKNOWN	CD630_19300		Conserved hypothetical protein	1	0.21	0.09	0.3	0.08	0.04
UNKNOWN	CD630_20061		Conserved hypothetical protein	0.04	0.02	0.13	0.02	0.01	0.04
UNKNOWN	CD630_23861		Conserved hypothetical protein	1	1	1	0.29	0.28	0.15
UNKNOWN	CD630_24090		Conserved hypothetical protein	0.32	0.26	0.09	1	0.26	0.12
UNKNOWN	CD630_24591		Conserved hypothetical protein	1	1	7.55	0.26	0.1	1
UNKNOWN	CD630_29930		Conserved hypothetical protein	5.35	1	5.21	4.03	3.79	14.83
UNKNOWN	CD630_35450		Conserved hypothetical protein	1	1	1	3.2	4.62	5.87
Virulence Factors	CD630_06630	tcdA	Toxin A	1	1	1	0.05	0.08	0.08

## Sheet: No-Express
Class	Group	Author	Gene ID	Gene ID short	Gene Orthologue	MaGe Class	Name	Product	Product type	Localization	Length	Annotator	PMID	Comments	Bioprocess	Roles	630 14H / 6H	Mull 14H / 6H	Rood 14H / 6H	630 24H / 6H	Mull 24H / 6H	Rood 24H / 6H
Cell Factor	Glycosyl-transferase_CD0019	Isabelle Verstraete	CD630_00190	CD0019		3 : Function proposed based on presence of conserved amino acid motif, structural feature or limited homology		Putative glycosyl transferase	pe : putative enzyme	1 : Unknown	1206 aa	Marc Monot					1	1	1	1	1	1
Cell Factor	Glyoxalase_CD0159	Laure Saujet	CD630_01590	CD0159		3 : Function proposed based on presence of conserved amino acid motif, structural feature or limited homology		Putative enzyme, glyoxalase family	pe : putative enzyme	2 : Cytoplasmic	468 aa	Marc Monot		(IPR004360) Glyoxalase/bleomycin resistance protein/dioxygenase			1	1	1	1	1	1
Cell Factor	Amino-acid_permease_CD0165-0166	Marie Thibonnier	CD630_01650	CD0165		3 : Function proposed based on presence of conserved amino acid motif, structural feature or limited homology		Putative amino acid transporter	pt : putative transporter	11 : Membrane	1350 aa	Marc Monot	12618455	(IPR002293) Amino acid/polyamine transporter I Amino acid permeases are integral membrane proteins involved in the transport of amino acids into the cell. A number of such proteins have been found to be evolutionary related. These proteins include several yeast specific and general amino acid permeases Emericella nidulans (Aspergillus nidulans) proline transport protein (gene prnB) Trichoderma ha…	7 : Transport and binding proteins		1	1	1	1	1	1
Cell Factor	Amino-acid_permease_CD0165-0166	Marie Thibonnier	CD630_01660	CD0166		3 : Function proposed based on presence of conserved amino acid motif, structural feature or limited homology		Putative peptidase, M20D family	pe : putative enzyme	2 : Cytoplasmic	1221 aa	Marc Monot	8768514	(IPR017439) This entry represents a clade of the amidohydrolases. They classified as metallopeptidases belonging to MEROPS peptidase family M20 (clan MH), subfamily M20D. Included within this group are hydrolases of hippurate (N-benzylglycine), indoleacetic acid (IAA) N-conjugates of amino acids, N-acetyl-L-amino acids and aminobenzoylglutamate. These hydrolases are of the carboxypeptidase-type, …			1	1	1	1	1	1
Cell Factor	Hydrolase_PHP_CD0282	Isabelle Verstraete	CD630_02820	CD0282		3 : Function proposed based on presence of conserved amino acid motif, structural feature or limited homology		Putative PHP hydrolase	pe : putative enzyme	1 : Unknown	744 aa	cbx	17929834	This entry represents a PHP-like (Polymerase and Histidinol Phosphatase) domain, the catalytic site of which has four motifs with conserved histidine residues. This domain has a 7-stranded beta/alpha barrel fold this structure shows some similarity to the TIM-barrel fold metallohydrolases. PHP-like domains are found in alpha-subunit of bacterial DNA polymerase III (EC:2.7.7.7) and family X DNA po…	8.1 : DNA replication, recombination, and repair	2.1.1 : DNA replication	1	1	1	1	1	1
Cell Factor	Hydrolase_CD0309	Emilie Camiade	CD630_03090	CD0309		3 : Function proposed based on presence of conserved amino acid motif, structural feature or limited homology		Putative hydrolase, HAD superfamily, subfamily IB	pe : putative enzyme	2 : Cytoplasmic	729 aa	cbx	15657928, 7966317	This group of sequences belong to the IB subfamily of the haloacid dehalogenase (HAD) superfamily of aspartate-nucleophile hydrolases. The sequences are all bacterial. The IB subfamily includes the enzyme phosphoserine phosphatase. Due to this relationship, several of these sequences have been annotated as ''phosphoserine phosphatase related proteins,'' or ''phosphoserine phosphatase-family enzym…			1	1	1	1	1	1
Cell Factor	Peptidase_M18_CD0329	Emilie Camiade	CD630_03290	CD0329		3 : Function proposed based on presence of conserved amino acid motif, structural feature or limited homology		Putative aminopeptidase I, M18 family	pe : putative enzyme	2 : Cytoplasmic	1299 aa	cbx	7674922	This group of metallopeptidases belong to the MEROPS peptidase family M18, (clan MH). The proteins have two catalytic zinc ions at the active site, bound by His/Asp, Asp, Glu, Asp/Glu and His. The catalysed reaction involves the release of an N-terminal aminoacid, usually neutral or hydrophobic, from a polypeptide.	11.4 : Degradation of proteins, peptides, and glycopeptides	1.1.3 : Amino acids	1	1	1	1	1	1
Cell Factor	PPIase_CD0331	Marc Monot	CD630_03310	CD0331		2a : Function of homologous gene experimentally demonstrated in an other organism	ppiB	Peptidyl-prolyl cis-trans isomerase B (PPIase B) (Rotamase B)	e : enzyme	2 : Cytoplasmic	525 aa	cbx	1702215, 8022278	Peptidylproline (omega=180) = peptidylproline (omega=0) PPIases accelerate the folding of proteins. It catalyzes the cis-trans isomerization of proline imidic peptide bonds in oligopeptides. The first type of this enzyme found proved to be the protein cyclophilin, which binds the immunosuppressant cyclosporin A. Cyclophilin [1] is the major high-affinity binding protein in vertebrates for the imm…	11.3 : Protein folding and stabilization	2.3.4 : Chaperoning, folding 7.1 : Cytoplasm	1	1	1	1	1	1
Cell Factor	Inorganic_pyrophosphatase_CD0333	Laure Saujet	CD630_03330	CD0333		3 : Function proposed based on presence of conserved amino acid motif, structural feature or limited homology	ppaC	Putative inorganic pyrophosphatase	pe : putative enzyme	2 : Cytoplasmic	1599 aa	Marc Monot		(IPR000644) Cystathionine beta-synthase, core Tandem pairs of CBS domains can act as binding domains for adenosine derivatives and may regulate the activity of attached enzymatic or other domains. (IPR001667) Phosphoesterase, RecJ-like This is a domain of predicted phosphoesterases, plays an important role in a number of DNA repair and recombination pathways. RecJ catalyzes processive degradation…			1	1	1	1	1	1
Cell Factor	Phosphoesterase_CD0346	Emilie Camiade	CD630_03460	CD0346		3 : Function proposed based on presence of conserved amino acid motif, structural feature or limited homology		Putative phosphoesterase	pe : putative enzyme	1 : Unknown	693 aa	cbx	8683579	This group of conserved proteins found in some bacteria contain one copy of the calcineurin-like phosphoesterase domain (IPR004843) and possess motifs characteristic of a variety of enzymatically active phosphoesterases, including acid and alkaline phosphatases, phosphoprotein phosphatases, 5'-nucleotidase, bis(5'-nucleosyl)-tetraphosphatase (symmetrical), sphingomyelin phosphodiesterase, 2',3'-c…			1	1	1	1	1	1
Cell Factor	Dioxygenase_CD0451	Emilie Camiade	CD630_04510	CD0451		3 : Function proposed based on presence of conserved amino acid motif, structural feature or limited homology		Putative dioxygenase	pe : putative enzyme	1 : Unknown	363 aa	cbx					1	1	1	1	1	1
Cell Factor	Hydrolase_NUDIX_CD0452-0453B	Marc Monot	CD630_04520	CD0452		3 : Function proposed based on presence of conserved amino acid motif, structural feature or limited homology		Putative hydrolase, NUDIX family	pe : putative enzyme	1 : Unknown	615 aa	cbx	16378245, 10373642, 8810257	MutT is a small bacterial protein (~12-15Kd) involved in the GO system responsible for removing an oxidatively damaged form of guanine (8-hydroxy- guanine or 7,8-dihydro-8-oxoguanine) from DNA and the nucleotide pool. 8-oxo-dGTP is inserted opposite dA and dC residues of template DNA with near equal efficiency, leading to A-T to G-C transversions. MutT specifically degrades 8-oxo-dGTP to the mono…	2.2 : Nucleotide and nucleoside interconversions	1.7.33 : Nucleotide and nucleoside conversions	1	1	1	1	1	1
Cell Factor	Antirestriction_protein_CD0501-CD0503	Isabelle Verstraete	CD630_05010	CD0501		3 : Function proposed based on presence of conserved amino acid motif, structural feature or limited homology		Putative conjugative transposon protein Tn5397, CTn3-Orf17	h : extrachromosomal origin	1 : Unknown	393 aa	Marc Monot	12568329, 12568327, 17650959, 11157942, 11073898, 8863741	Conjugative transposon are capable of integrating into and excising from genomes. They are usually composed of modules involved in conjugation, regulation, integration / exision and accesory gene. Nomenclature : closely related elements : Tn5397 (CTn3), Tn916-like (CTn1, CTn6, CTn7), Tn1549-like (CTn2, CTn4, CTn5), and Orf numbering following transposon order.(16804543)	17.3 : Transposon functions	8.3 : Transposon related	1	1	1	1	1	1
Cell Factor	Amidohydrolase_CD0528	Laure Saujet	CD630_05280	CD0528		3 : Function proposed based on presence of conserved amino acid motif, structural feature or limited homology		Putative amidohydrolase	pe : putative enzyme	2 : Cytoplasmic	1311 aa	mthibonnier		(IPR017144) This group group of predicted metallopeptidases belonging to the M20D peptidase family. In the MEROPS database peptidases and peptidase homologues are grouped into clans and families. Clans are groups of families for which there is evidence of common ancestry based on a common structural fold: * Each clan is identified with two letters, the first representing the catalytic type of the…			1	1	1	1	1	1
Cell Factor	Signaling-protein_CD0583-0584	Isabelle Verstraete	CD630_05830	CD0583		3 : Function proposed based on presence of conserved amino acid motif, structural feature or limited homology		Putative diguanylate kinase signaling protein	pe : putative enzyme	11 : Membrane	1230 aa	Marc Monot	15716451, 11557134	This domain GGDEF appears to be ubiquitous in bacteria and is often linked to a regulatory domain, such as a phosphorylation receiver or oxygen sensing domain. Its function is to synthesize cyclic di-GMP, which is used as an intracellular signalling molecule in a wide variety of bacteria. Enzymatic activity can be strongly influenced by the adjacent domains. Processes regulated by this domain inc…	13 : Signal transduction	6.1 : Membrane	1	1	1	1	1	1
Cell Factor	Signaling-protein_CD0583-0584	Isabelle Verstraete	CD630_05840	CD0584		3 : Function proposed based on presence of conserved amino acid motif, structural feature or limited homology		Putative diguanylate kinase signaling protein	pe : putative enzyme	11 : Membrane	1179 aa	Marc Monot	15716451, 11557134	This domain GGDEF appears to be ubiquitous in bacteria and is often linked to a regulatory domain, such as a phosphorylation receiver or oxygen sensing domain. Its function is to synthesize cyclic di-GMP, which is used as an intracellular signalling molecule in a wide variety of bacteria. Enzymatic activity can be strongly influenced by the adjacent domains. Processes regulated by this domain inc…	13 : Signal transduction	6.1 : Membrane	1	1	1	1	1	1
Cell Factor	Hydrolase_CD0635	Marc Monot	CD630_06350	CD0635		3 : Function proposed based on presence of conserved amino acid motif, structural feature or limited homology		Putative hydrolase	pe : putative enzyme	1 : Unknown	813 aa	cbx	16321951, 14681380, 1409539	The alpha/beta hydrolase fold is common to a number of hydrolytic enzymes of widely differing phylogenetic origin and catalytic function. The core of each enzyme is an alpha/beta-sheet (rather than a barrel), containing 8 strands connected by helices. The enzymes are believed to have diverged from a common ancestor, preserving the arrangement of the catalytic residues. All have a catalytic triad,…			1	1	1	1	1	1
Cell Factor	SAM_CD0636	Emilie Camiade	CD630_06360	CD0636		3 : Function proposed based on presence of conserved amino acid motif, structural feature or limited homology		Putative radical SAM superfamily protein, DUF85 family	pf : putative factor	1 : Unknown	891 aa	cbx		Radical SAM proteins catalyze diverse reactions, including unusual methylations, isomerization, sulphur insertion, ring formation, anaerobic oxidation and protein radical formation. Evidence exists that these proteins generate a radical species by reductive cleavage of S:-adenosylmethionine (SAM) through an unusual Fe-S centre.			1	1	1	1	1	1
Cell Factor	Acetyltransferase_CD0637-0638	Marc Monot	CD630_06370	CD0637		3 : Function proposed based on presence of conserved amino acid motif, structural feature or limited homology		Putative acetyltransferase	pe : putative enzyme	1 : Unknown	444 aa	cbx					1	1	1	1	1	1
Cell Factor	Acetyltransferase_CD0637-0638	Marc Monot	CD630_06380	CD0638		4a : Only in in Clostridium difficile		Conserved hypothetical protein	o : ORF of unknown function	1 : Unknown	171 aa	cbx		/START= MSR			1	1	1	1	1	1
Cell Factor	Peptidase_S9_CD0649-0651	Emilie Camiade	CD630_06510	CD0651		3 : Function proposed based on presence of conserved amino acid motif, structural feature or limited homology		Putative permease	m : membrane component	11 : Membrane	1191 aa	cbx			7.7 : Unknown substrate		1	1	1	1	1	1
Cell Factor	Glyoxalase_CD0671	Marc Monot	CD630_06710	CD0671		3 : Function proposed based on presence of conserved amino acid motif, structural feature or limited homology		Putative enzyme, glyoxalase family	pe : putative enzyme	2 : Cytoplasmic	471 aa	Marc Monot		(IPR004360) Glyoxalase/bleomycin resistance protein/dioxygenase			1	1	1	1	1	1
Cell Factor	Methyltransferase_CD0673	Laure Saujet	CD630_06730	CD0673		3 : Function proposed based on presence of conserved amino acid motif, structural feature or limited homology		Putative methyltransferase	pe : putative enzyme	1 : Unknown	708 aa	Marc Monot		(IPR013216) Methyltransferase type 11 Methyl transfer from the ubiquitous S-adenosyl-L-methionine (SAM) to either nitrogen, oxygen or carbon atoms is frequently employed in diverse organisms ranging from bacteria to plants and mammals.			1	1	1	1	1	1
Cell Factor	Hydrolase_NUDIX_CD0704-0705	Barbut Frederic	CD630_07040	CD0704		3 : Function proposed based on presence of conserved amino acid motif, structural feature or limited homology		Putative metal-dependent phosphohydrolase	pe : putative enzyme	1 : Unknown	579 aa	cbx	9868367	This domain is found in a superfamily of enzymes with a predicted or known phosphohydrolase activity. These enzymes appear to be involved in the nucleic acid metabolism, signal transduction and possibly other functions in bacteria, archaea and eukaryotes. The fact that all the highly conserved residues in the HD superfamily are histidines or aspartates suggests that coordination of divalent catio…			1	1	1	1	1	1
Cell Factor	Hydrolase_NUDIX_CD0704-0705	Barbut Frederic	CD630_07050	CD0705		3 : Function proposed based on presence of conserved amino acid motif, structural feature or limited homology		Putative hydrolase, NUDIX family	pe : putative enzyme	1 : Unknown	477 aa	cbx	16378245, 10373642, 8810257	MutT is a small bacterial protein (~12-15Kd) involved in the GO system responsible for removing an oxidatively damaged form of guanine (8-hydroxy- guanine or 7,8-dihydro-8-oxoguanine) from DNA and the nucleotide pool. 8-oxo-dGTP is inserted opposite dA and dC residues of template DNA with near equal efficiency, leading to A-T to G-C transversions. MutT specifically degrades 8-oxo-dGTP to the mono…	2.2 : Nucleotide and nucleoside interconversions	1.7.33 : Nucleotide and nucleoside conversions	1	1	1	1	1	1
Cell Factor	Signaling-protein_CD0707	Emilie Camiade	CD630_07070	CD0707		3 : Function proposed based on presence of conserved amino acid motif, structural feature or limited homology		Putative diguanylate kinase signaling protein	e : enzyme	10 : Secreted	2499 aa	Marc Monot	7929349	Family 3 groups together specific amino acids and opine-binding periplasmic proteins and a periplasmic homolog with catalytic activity. /START= MR			1	1	1	1	1	1
Cell Factor	Peptidase-D_M20C_CD0708	Laure Saujet	CD630_07080	CD0708		2a : Function of homologous gene experimentally demonstrated in an other organism	pepD	Peptidase D, aminoacyl-histidine dipeptidase	e : enzyme	2 : Cytoplasmic	1452 aa	Marc Monot	8861346, 15686841, 1695895	(IPR001160) Peptidase M20C, Xaa-His dipeptidase Dipeptidase with broad substrate specificity (By similarity). Hydrolysis of Xaa-|-His dipeptides.	11.4 : Degradation of proteins, peptides, and glycopeptides	1.2.3 : Proteins/peptides/glycopeptides 7.1 : Cytoplasm	1	1	1	1	1	1
Cell Factor	Peptidase_M20D_CD0777-0780	Marc Monot	CD630_07770	CD0777		3 : Function proposed based on presence of conserved amino acid motif, structural feature or limited homology		Putative membrane protein	pm : putative membrane component	11 : Membrane	843 aa	Marc Monot					1	1	1	1	1	1
Cell Factor	Peptidase_M20D_CD0777-0780	Marc Monot	CD630_07790	CD0779		3 : Function proposed based on presence of conserved amino acid motif, structural feature or limited homology		Putative amidohydrolase, M20D peptidase family	pe : putative enzyme	2 : Cytoplasmic	1146 aa	Marc Monot	7674922	(IPR017144) Peptidase M20D, amidohydrolase, predicted Metalloproteases are the most diverse of the four main types of protease, with more than 50 families identified to date. In these enzymes, a divalent cation, usually zinc, activates the water molecule. The metal ion is held in place by amino acid ligands, usually three in number. The known metal ligands are His, Glu, Asp or Lys and at least on…			1	1	1	1	1	1
Cell Factor	Peptidase_M20D_CD0777-0780	Marc Monot	CD630_07800	CD0780		4 : Homologs of previously reported genes of unknown function		Conserved hypothetical protein, DUF1177 family	o : ORF of unknown function	1 : Unknown	936 aa	cbx					1	1	1	1	1	1
Cell Factor	Metal-binding_protein_CD0787	Laure Saujet	CD630_07870	CD0787		3 : Function proposed based on presence of conserved amino acid motif, structural feature or limited homology		Putative metal-binding protein	pf : putative factor	1 : Unknown	261 aa	cbx		This is a probable metal-binding domain. It is found in a probable precorrin-3B C17-methyltransferase from Methanobacterium thermoautotrophicum, that catalyses the methylation of C-17 in precorrin-3B to form precorrin-4.			1	1	1	1	1	1
Cell Factor	GTP_binding_protein_CD0788-0789	Sylvie Bouttier	CD630_07880	CD0788		3 : Function proposed based on presence of conserved amino acid motif, structural feature or limited homology		Putative GTP-binding protein, HflX type	pe : putative enzyme	1 : Unknown	1284 aa	cbx	8248183	This protein family is one of a number of homologous small, well-conserved GTP-binding proteins with pleiotropic effects. Bacterial members are designated HflX, following the naming convention in Escherichia coli where HflX is encoded immediately downstream of the RNA chaperone Hfq, and immediately upstream of HflKC, a membrane-associated protease pair with an important housekeeping function. Ove…	11.4 : Degradation of proteins, peptides, and glycopeptides	1.2.3 : Proteins/peptides/glycopeptides	1	1	1	1	1	1
Cell Factor	GTP_binding_protein_CD0788-0789	Sylvie Bouttier	CD630_07890	CD0789		4c : Only in Firmicutes phylum		Conserved hypothetical protein	o : ORF of unknown function	1 : Unknown	678 aa	cbx		/START= MSR			1	1	1	1	1	1
Cell Factor	Hydrolase_NUDIX_CD0790	Cecile Deneve	CD630_07900	CD0790		3 : Function proposed based on presence of conserved amino acid motif, structural feature or limited homology		Putative hydrolase, NUDIX family	pe : putative enzyme	1 : Unknown	444 aa	cbx	16378245, 10373642, 8810257	MutT is a small bacterial protein (~12-15Kd) involved in the GO system responsible for removing an oxidatively damaged form of guanine (8-hydroxy- guanine or 7,8-dihydro-8-oxoguanine) from DNA and the nucleotide pool. 8-oxo-dGTP is inserted opposite dA and dC residues of template DNA with near equal efficiency, leading to A-T to G-C transversions. MutT specifically degrades 8-oxo-dGTP to the mono…	2.2 : Nucleotide and nucleoside interconversions	1.7.33 : Nucleotide and nucleoside conversions	1	1	1	1	1	1
Cell Factor	NAD-synthetase_CD0794	Thomas Dubois	CD630_07940	CD0794		2a : Function of homologous gene experimentally demonstrated in an other organism	nadE	NH3-dependent NAD(+) synthetase	e : enzyme	1 : Unknown	756 aa	cbx	16585762, 15748981, 12182838, 9721319, 9271869, 8195100, 2834324	ATP + deamido-NAD(+) + NH(3) = AMP + diphosphate + NAD(+)	4.12 : Pyridine nucleotides	1.5.3.7 : Nicotinamide adenine dinucleotide (NAD) 1.7.45 : Pyridine nucleotide cycling	1	1	1	1	1	1
Cell Factor	Nitroreductase_CD0837	Laure Saujet	CD630_08370	CD0837		3 : Function proposed based on presence of conserved amino acid motif, structural feature or limited homology		Putative nitroreductase	pe : putative enzyme	1 : Unknown	522 aa	cbx					1	1	1	1	1	1
Cell Factor	Hydrogenase_CD0894	Emilie Camiade	CD630_08940	CD0894		3 : Function proposed based on presence of conserved amino acid motif, structural feature or limited homology		Putative iron-dependent hydrogenase	e : enzyme	1 : Unknown	1497 aa	cbx					1	1	1	1	1	1
Cell Factor	Reductase_CD0930	Emilie Camiade	CD630_09300	CD0930		3 : Function proposed based on presence of conserved amino acid motif, structural feature or limited homology		Putative phage reductase	h : extrachromosomal origin	1 : Unknown	726 aa	cbx	15673505, 15691969, 16547044, 17322187, 17890338, 18708505, 3972994		17.2 : Prophage functions	8.1 : Prophage genes and phage related functions	1	1	1	1	1	1
Cell Factor	Methyltransferase_CD0935	Marc Monot	CD630_09350	CD0935		3 : Function proposed based on presence of conserved amino acid motif, structural feature or limited homology		Putative S-adenosyl-L-methionine-dependent methyltransferase	h : extrachromosomal origin	1 : Unknown	807 aa	cbx	15673505, 15691969, 16547044, 17322187, 17890338, 18708505, 3972994		17.2 : Prophage functions	8.1 : Prophage genes and phage related functions	1	1	1	1	1	1
Cell Factor	Thioesterase_CD0993	Marc Monot	CD630_09930	CD0993		3 : Function proposed based on presence of conserved amino acid motif, structural feature or limited homology		Putative thioesterase	pe : putative enzyme	2 : Cytoplasmic	516 aa	Marc Monot		(IPR006683) Thioesterase superfamily			1	1	1	1	1	1
Cell Factor	Iron_sulfur_protein_CD0998	Isabelle Verstraete	CD630_09980	CD0998		3 : Function proposed based on presence of conserved amino acid motif, structural feature or limited homology		Putative iron-sulfur protein	pf : putative factor	1 : Unknown	1935 aa	cbx					1	1	1	1	1	1
Cell Factor	Acetyltransferase_CD1006	Isabelle Verstraete	CD630_10060	CD1006		3 : Function proposed based on presence of conserved amino acid motif, structural feature or limited homology		Putative acyl-CoA N-acyltransferase	pe : putative enzyme	1 : Unknown	390 aa	cbx					1	1	1	1	1	1
Cell Factor	Helicase_CD1037-1038	Isabelle Verstraete	CD630_10370	CD1037		4b : Only in in Clostridium genus		Conserved hypothetical protein	o : ORF of unknown function	1 : Unknown	1914 aa	cbx					1	1	1	1	1	1
Cell Factor	Peptidase-T_M20B_CD1046	Laure Saujet	CD630_10460	CD1046		2a : Function of homologous gene experimentally demonstrated in an other organism	pepT	Peptidase T	e : enzyme	2 : Cytoplasmic	1227 aa	Marc Monot	10987140, 8861346, 8978088	(IPR010161) Peptidase M20B, tripeptide aminopeptidase Cleaves the N-terminal amino acid of tripeptide.	11.4 : Degradation of proteins, peptides, and glycopeptides	1.2.3 : Proteins/peptides/glycopeptides	1	1	1	1	1	1
Cell Factor	Phosphoesterase_CD1123	Laure Saujet	CD630_11230	CD1123		3 : Function proposed based on presence of conserved amino acid motif, structural feature or limited homology		Putative phosphoesterase	pe : putative enzyme	1 : Unknown	873 aa	cbx	2827745	Protein phosphorylation plays a central role in the regulation of cell functions, causing the activation or inhibition of many enzymes involved in various biochemical pathways. Kinases and phosphatases are the enzymes responsible for this, and may themselves be subject to control through the action of hormones and growth factors. Serine/threonine (S/T) phosphatases catalyse the dephosphorylation …			1	1	1	1	1	1
Cell Factor	GTP-binding_protein_CD1164	Isabelle Verstraete	CD630_11640	CD1164		2a : Function of homologous gene experimentally demonstrated in an other organism	obgE	Spo0B-associated GTP-binding protein	cp : cell process	1 : Unknown	1278 aa	cbx	15836769, 2537815, 391801	This entry describes a universal, mostly one-gene-per-genome GTP-binding protein that associates with ribosomal subunits and appears to play a role in ribosomal RNA maturation. Mutations in this gene are pleiotropic, but it appears that effects on cellular functions such as chromosome partition may be secondary to the effect on ribosome structure.	8.1 : DNA replication, recombination, and repair 12 : Regulatory functions	2.1.1 : DNA replication 3.1.4 : Regulation level unknown	1	1	1	1	1	1
Cell Factor	Peptidase_M22_CD1202	Emilie Camiade	CD630_12020	CD1202		2a : Function of homologous gene experimentally demonstrated in an other organism	gcp	O-sialoglycoprotein endopeptidase, peptidase M22 family	e : enzyme	1 : Unknown	1071 aa	cbx	16617437	Hydrolysis of O-sialoglycoproteins cleaves 31-Arg-|-Asp-32 bond in glycophorin A. Does not cleave unglycosylated proteins, desialylated glycoproteins or glycoproteins that are only N-glycosylated.	16.11 : Scavenge (Catabolism)		1	1	1	1	1	1
Cell Factor	Acetyltransferase_CD1211	Emilie Camiade	CD630_12110	CD1211		3 : Function proposed based on presence of conserved amino acid motif, structural feature or limited homology		Putative N-acetyltransferase	pe : putative enzyme	1 : Unknown	480 aa	cbx			18.1 : Enzymes of unknown specificity		1	1	1	1	1	1
Cell Factor	ATP-binding_CD1417	Marc Monot	CD630_14170	CD1417		3 : Function proposed based on presence of conserved amino acid motif, structural feature or limited homology		Putative ATP-binding protein	pf : putative factor	2 : Cytoplasmic	669 aa	Marc Monot		(IPR002761) Protein of unknown function DUF71, ATP-binding region			1	1	1	1	1	1
Cell Factor	Methyltransferase_CD1456-1457	Emilie Camiade	CD630_14560	CD1456		3 : Function proposed based on presence of conserved amino acid motif, structural feature or limited homology		Putative SAM-dependent methyltransferase	pe : putative enzyme	1 : Unknown	690 aa	cbx					1	1	1	1	1	1
Cell Factor	Methyltransferase_CD1456-1457	Emilie Camiade	CD630_14570	CD1457		4c : Only in Firmicutes phylum		Conserved hypothetical protein	o : ORF of unknown function	1 : Unknown	1098 aa	cbx					1	1	1	1	1	1
Cell Factor	Phosphohydrolase_CD1460	Emilie Camiade	CD630_14600	CD1460		3 : Function proposed based on presence of conserved amino acid motif, structural feature or limited homology		Putative phosphohydrolase, HD superfamily	pe : putative enzyme	1 : Unknown	477 aa	cbx					1	1	1	1	1	1
Cell Factor	Hydrolase_CD1475	Emilie Camiade	CD630_14750	CD1475		3 : Function proposed based on presence of conserved amino acid motif, structural feature or limited homology		Putative hydrolase	pe : putative enzyme	1 : Unknown	606 aa	cbx		/START= MSR			1	1	1	1	1	1
Cell Factor	Signaling-protein_CD1476	Emilie Camiade	CD630_14760	CD1476		3 : Function proposed based on presence of conserved amino acid motif, structural feature or limited homology		Putative signaling protein	pe : putative enzyme	1 : Unknown	2898 aa	Marc Monot	15716451, 11557134	Bacterial high affinity transport systems are involved in active transport of solutes across the cytoplasmic membrane. The protein components of these traffic systems include one or two transmembrane protein components, one or two membrane-associated ATP-binding proteins (ABC transporters see IPR003439) and a high affinity periplasmic solute-binding protein. The latter are thought to bind the sub…	13 : Signal transduction		1	1	1	1	1	1
Cell Factor	Peptidylprolyl_isomerase_CD1557-1562	Emilie Camiade	CD630_15570	CD1557		3 : Function proposed based on presence of conserved amino acid motif, structural feature or limited homology		Putative peptidylprolyl isomerase	pe : putative enzyme	1 : Unknown	957 aa	cbx	2186809	Synonyms for proteins with this domain are: Peptidyl-prolyl cis-trans isomerase, PPIase, rotamase, cyclophilin, FKBP65 Peptidylprolyl isomerase (EC:5.2.1.8) is an enzyme that accelerates protein folding by catalyzing the cis-trans isomerization of proline imidic peptide bonds in oligopeptides. It has been reported in bacteria and eukayotes.			1	1	1	1	1	1
Cell Factor	Peptidylprolyl_isomerase_CD1557-1562	Emilie Camiade	CD630_15580	CD1558		1a : Function experimentally demonstrated in the studied strain	csfV	Extra-Cytoplasmic Function sigma factors, ECF family	r : regulator	2 : Cytoplasmic	483 aa	Marc Monot	21628514, 24664503	Extra-Cytoplasmic Function sigma factors (ECF sigma factors) are a major family of signal transduction systems which sense and respond to extracellular stresses, they induce their own expression and are negatively regulated by their cognate anti-sigma factors. The expression of these ECF sigma factors increases following exposure to the antimicrobial peptide bacitracin and/or lysozyme. The expres…	9.3 : Transcription factors	3.1.2.1 : Sigma factors, anti-sigmafactors 7.1 : Cytoplasm	1	1	1	1	1	1
Cell Factor	Peptidylprolyl_isomerase_CD1557-1562	Emilie Camiade	CD630_15590	CD1559		1a : Function experimentally demonstrated in the studied strain	rsiV	Anti Sigma Factor, ECF family	r : regulator	2 : Cytoplasmic	870 aa	Marc Monot	21628514	Extra-Cytoplasmic Function sigma factors (ECF sigma factors) are a major family of signal transduction systems which sense and respond to extracellular stresses, they induce their own expression and are negatively regulated by their cognate anti-sigma factors. The expression of these ECF sigma factors increases following exposure to the antimicrobial peptide bacitracin and/or lysozyme. The expres…			1	1	1	1	1	1
Cell Factor	Hydrolase_CD1612	Isabelle Poquet	CD630_16120	CD1612		3 : Function proposed based on presence of conserved amino acid motif, structural feature or limited homology		Putative amidohydrolase	pe : putative enzyme	1 : Unknown	1182 aa	cbx		This group of enzymes represents a large metal dependent hydrolase superfamily [1]. The family includes adenine deaminase (EC:3.5.4.2) that hydrolyses adenine to form hypoxanthine and ammonia. The adenine deaminase reaction is important for adenine utilization as a purine and also as a nitrogen source [2]. This family also includes dihydroorotase and N-acetylglucosamine-6-phosphate deacetylases (…			1	1	1	1	1	1
Cell Factor	Protease_S1C_CD1633	Laure Saujet	CD630_16330	CD1633		3 : Function proposed based on presence of conserved amino acid motif, structural feature or limited homology		Putative serine protease	pe : putative enzyme	1 : Unknown	1437 aa	Marc Monot		(IPR001940) Peptidase S1C, HrtA/DegP2/Q/S			1	1	1	1	1	1
Cell Factor	Cation_transport_CD1659	Emilie Camiade	CD630_16590	CD1659		2a : Function of homologous gene experimentally demonstrated in an other organism		Cation-transporting ATPase	t : transporter	11 : Membrane	2358 aa	cbx	15473999	This entry represents the several classes of P-type ATPases, including those that transport K+ (EC:3.6.3.12), Mg2+ (EC:3.6.3.2), Cd2+ (EC:3.6.3.3), Cu 2+ (EC:3.6.3.4), Zn2+ (EC:3.6.3.5), Na+ (EC:3.6.3.7), Ca2+ (EC:3.6.3.8), Na+/K+ (EC:3.6.3.9), and H+/K+ (EC:3.6.3.10). These P-ATPases are found in both prokaryotes and eukaryotes. More information about this protein can be found at Protein of the …	7.4 : Cations and iron carrying compounds	4.2 : Electrochemical potential driven transporters 6.1 : Membrane	1	1	1	1	1	1
Cell Factor	Reductase_CD1674	Emilie Camiade	CD630_16740	CD1674		3 : Function proposed based on presence of conserved amino acid motif, structural feature or limited homology		Putative NADPH-dependent FMN reductase	pe : putative enzyme	1 : Unknown	621 aa	cbx	17962405, 16552139	NAD(P)H + FMN = NAD(P)(+) + FMNH(2). FMNH2 + NAD(P)+ <=> FMN + NAD(P)H + H+. NADPH-dependent FMN reductase (EC:1.5.1.29) reduces FMN and also reduces riboflavin and FAD, although more slowly.	4.9 : Riboflavin, FMN, and FAD	1.5.3.9 : Riboflavin (Vitamin B2), FAD, FMN	1	1	1	1	1	1
Cell Factor	Peptidase_CD1676-1678	Claire Janoir	CD630_16780	CD1678		3 : Function proposed based on presence of conserved amino acid motif, structural feature or limited homology		Putative membrane protein	m : membrane component	11 : Membrane	666 aa	Marc Monot		(IPR010374) Protein of unknown function DUF969			1	1	1	1	1	1
Cell Factor	NADP-binding_CD1708-1710	Laure Saujet	CD630_17080	CD1708		4b : Only in in Clostridium genus		Conserved hypothetical protein	o : ORF of unknown function	1 : Unknown	1368 aa	cbx					1	1	1	1	1	1
Cell Factor	NADP-binding_CD1708-1710	Laure Saujet	CD630_17090	CD1709		2a : Function of homologous gene experimentally demonstrated in an other organism	mobA	Molybdopterin-guanine dinucleotide biosynthesis protein A	e : enzyme	2 : Cytoplasmic	609 aa	cbx	17686778, 17349664, 16820521, 16784786, 16235022, 12719427, 11479704, 11080634, 10978347, 10339814	Links a guanosine 5'-phosphate to molydopterin (MPT) forming molybdopterin guanine dinucleotide (MGD)	4.6 : Molybdopterin	1.5.3.4 : Molybdenum (molybdopterin)	1	1	1	1	1	1
Cell Factor	NADP-binding_CD1708-1710	Laure Saujet	CD630_17100	CD1710		3 : Function proposed based on presence of conserved amino acid motif, structural feature or limited homology		Putative NAD(P)-binding protein	pf : putative factor	1 : Unknown	372 aa	cbx					1	1	1	1	1	1
Cell Factor	Acyltransferase_CD1723	Emilie Camiade	CD630_17230	CD1723		3 : Function proposed based on presence of conserved amino acid motif, structural feature or limited homology		Putative acyltransferase	pe : putative enzyme	2 : Cytoplasmic	765 aa	cbx		This family contains acyltransferases involved in phospholipid biosynthesis and other proteins of unknown function.			1	1	1	1	1	1
Cell Factor	ATP-binding_CD1730	Isabelle Verstraete	CD630_17300	CD1730		3 : Function proposed based on presence of conserved amino acid motif, structural feature or limited homology		Putative ATP-binding protein	pf : putative factor	1 : Unknown	813 aa	cbx					1	1	1	1	1	1
Cell Factor	Methyltransferase_CD1892	Emilie Camiade	CD630_18920	CD1892		3 : Function proposed based on presence of conserved amino acid motif, structural feature or limited homology		Putative methyltransferase, type 11 family	pe : putative enzyme	2 : Cytoplasmic	735 aa	cbx		Methyl transfer from the ubiquitous S-adenosyl-L-methionine (SAM) to either nitrogen, oxygen or carbon atoms is frequently employed in diverse organisms ranging from bacteria to plants and mammals. The reaction is catalyzed by methyltransferases (Mtases) and modifies DNA, RNA, proteins and small molecules, such as catechol for regulatory purposes. The various aspects of the role of DNA methylatio…			1	1	1	1	1	1
Cell Factor	Peptidase_A8_CD1903	Laure Saujet	CD630_19030	CD1903		3 : Function proposed based on presence of conserved amino acid motif, structural feature or limited homology		Putative lipoprotein signal peptidase	pe : putative enzyme	11 : Membrane	537 aa	Marc Monot		(IPR001872) Peptidase A8, signal peptidase II This group of aspartic peptidases belong to the MEROPS peptidase family A8 (signal peptidase II family, clan AC). The catalytic residues have not been identified, but three conserved aspartates can be identified from sequence alignments.			1	1	1	1	1	1
Cell Factor	Methyltransferase_CD1963	Emilie Camiade	CD630_19630	CD1963		3 : Function proposed based on presence of conserved amino acid motif, structural feature or limited homology		Putative methyltransferase	pe : putative enzyme	2 : Cytoplasmic	792 aa	cbx		Methyl transfer from the ubiquitous S-adenosyl-L-methionine (SAM) to either nitrogen, oxygen or carbon atoms is frequently employed in diverse organisms ranging from bacteria to plants and mammals. The reaction is catalyzed by methyltransferases (Mtases) and modifies DNA, RNA, proteins and small molecules, such as catechol for regulatory purposes.			1	1	1	1	1	1
Cell Factor	Cyclase_CD1968-1970	Ana Antunes	CD630_19680	CD1968		3 : Function proposed based on presence of conserved amino acid motif, structural feature or limited homology		Putative membrane protein	pm : putative membrane component	11 : Membrane	687 aa	Marc Monot		(IPR007563) Protein of unknown function DUF554			1	1	1	1	1	1
Cell Factor	Cyclase_CD1968-1970	Ana Antunes	CD630_19690	CD1969		3 : Function proposed based on presence of conserved amino acid motif, structural feature or limited homology		Putative oligonucleotide binding regulator	pr : putative regulator	1 : Unknown	552 aa	Marc Monot	10813833	(IPR007214) YbaK/aminoacyl-tRNA synthetase associated region This domain of unknown function is found in numerous prokaryote organisms. The structure of YbaK shows a novel fold. This domain also occurs in a number of prolyl-tRNA synthetases (proRS) from prokaryotes. Thus, the domain is thought to be involved in oligonucleotide binding, with possible roles in recognition/discrimination or editing …			1	1	1	1	1	1
Cell Factor	Cyclase_CD1968-1970	Ana Antunes	CD630_19700	CD1970		3 : Function proposed based on presence of conserved amino acid motif, structural feature or limited homology		Putative enzyme, cyclase family	pe : putative enzyme	2 : Cytoplasmic	633 aa	Marc Monot		(IPR007325) Putative cyclase Proteins in this family are thought to be cyclase enzymes. They are found in proteins involved in antibiotic synthesis. However they are also found in organisms that do not make antibiotics pointing to a wider role for these proteins. The proteins contain a conserved motif HXGTHXDXPXH that is likely to form a part of the active site.			1	1	1	1	1	1
Cell Factor	Acyltransferase_CD2035-2039	Emilie Camiade	CD630_20350	CD2035		3 : Function proposed based on presence of conserved amino acid motif, structural feature or limited homology		Putative sporulation integral membrane protein	pm : putative membrane component	11 : Membrane	1092 aa	Marc Monot	12662922	This entry contains the sporulation protein YtvI. Three lines of evidence show this protein to be involved in sporulation. First, it is under control of a sporulation-specific sigma factor, sigma-E. Second, mutation leads to a sporulation defect. Third, it is found in exactly those genomes whose bacteria are capable of sporulation, except that it is absent in Clostridium acetobutylicum ATCC 824. …	15.7 : Sporulation and germination	6.1 : Membrane	1	1	1	1	1	1
Cell Factor	Acyltransferase_CD2035-2039	Emilie Camiade	CD630_20360	CD2036		3 : Function proposed based on presence of conserved amino acid motif, structural feature or limited homology		Putative peptidylarginine deiminase	pe : putative enzyme	2 : Cytoplasmic	1392 aa	cbx	11504612	Peptidyl-arginine deiminase (PAD) enzymes catalyse the deimination of the guanidino group from carboxy-terminal arginine residues of various peptides to produce ammonia. PAD from Porphyromonas gingivalis (Bacteroides gingivalis) (PPAD) appears to be evolutionarily unrelated to mammalian PAD (IPR004303), which is a metalloenzyme. PPAD is thought to belong to the same superfamily as aminotransferas…			1	1	1	1	1	1
Cell Factor	Acyltransferase_CD2035-2039	Emilie Camiade	CD630_20370	CD2037		3 : Function proposed based on presence of conserved amino acid motif, structural feature or limited homology		Putative acyl-CoA acyltransferase	pe : putative enzyme	1 : Unknown	540 aa	cbx					1	1	1	1	1	1
Cell Factor	Acyltransferase_CD2035-2039	Emilie Camiade	CD630_20380	CD2038		3 : Function proposed based on presence of conserved amino acid motif, structural feature or limited homology		Putative drug/sodium antiporter, MATE family	pt : putative transporter	11 : Membrane	1326 aa	Marc Monot	19100867	(IPR002528) Multi antimicrobial extrusion protein MatE Characterised members of the Multi Antimicrobial Extrusion (MATE) family function as drug/sodium antiporters. These proteins mediate resistance to a wide range of cationic dyes, fluroquinolones, aminoglycosides and other structurally diverse antibodies and drugs. MATE proteins are found in bacteria, archaea and eukaryotes. These proteins are …	7.7 : Unknown substrate	4.2.A.66 : The Multi Antimicrobial Extrusion (MATE) Family	1	1	1	1	1	1
Cell Factor	Acyltransferase_CD2035-2039	Emilie Camiade	CD630_20390	CD2039		4 : Homologs of previously reported genes of unknown function		Conserved hypothetical protein	o : ORF of unknown function	2 : Cytoplasmic	624 aa	Marc Monot					1	1	1	1	1	1
Cell Factor	Hydrolase_CD2043	Emilie Camiade	CD630_20430	CD2043		3 : Function proposed based on presence of conserved amino acid motif, structural feature or limited homology		Putative hydrolase	pe : putative enzyme	1 : Unknown	699 aa	cbx					1	1	1	1	1	1
Cell Factor	DNA-binding_protein_CD2096-2097	Marc Monot	CD630_20960	CD2096		3 : Function proposed based on presence of conserved amino acid motif, structural feature or limited homology		Putative DNA-binding protein	pf : putative factor	1 : Unknown	987 aa	cbx					1	1	1	1	1	1
Cell Factor	DNA-binding_protein_CD2096-2097	Marc Monot	CD630_20970	CD2097		3 : Function proposed based on presence of conserved amino acid motif, structural feature or limited homology		Putative membrane protein, DUF988 family	pm : putative membrane component	11 : Membrane	501 aa	cbx				6.1 : Membrane	1	1	1	1	1	1
Cell Factor	TPR_CD2123	Emilie Camiade	CD630_21230	CD2123		3 : Function proposed based on presence of conserved amino acid motif, structural feature or limited homology		Putative multiprotein-complex assembly TPR repeat-containing protein	pf : putative factor	1 : Unknown	1872 aa	cbx	14659697, 10517866	The tetratrico peptide repeat region (TPR) is a structural motif present in a wide range of proteins. It mediates protein-protein interactions and the assembly of multiprotein complexes. The TPR motif consists of 3-16 tandem-repeats of 34 amino acids residues, although individual TPR motifs can be dispersed in the protein sequence. Sequence alignment of the TPR domains reveals a consensus sequenc…			1	1	1	1	1	1
Cell Factor	Acetyltransferase_CD2125	Marc Monot	CD630_21250	CD2125		3 : Function proposed based on presence of conserved amino acid motif, structural feature or limited homology		Putative acetyltransferase	pe : putative enzyme	1 : Unknown	525 aa	cbx		/START= MSR	18.1 : Enzymes of unknown specificity		1	1	1	1	1	1
Cell Factor	Signaling_protein_CD2134	Emilie Camiade	CD630_21340	CD2134		3 : Function proposed based on presence of conserved amino acid motif, structural feature or limited homology		Putative signaling protein	pe : putative enzyme	1 : Unknown	1812 aa	cbx	15716451, 11557134	/START= MCSR This domain is found in diverse bacterial signalling proteins. It is called EAL after its conserved residues. The EAL domain is a good candidate for a diguanylate phosphodiesterase function. The domain contains many conserved acidic residues that could participate in metal binding and might form the phosphodiesterase active site. It often but not always occurs along with IPR000014 an…			1	1	1	1	1	1
Cell Factor	Acetyltransferase_GCN5_CD2162-2163	Emilie Camiade	CD630_21620	CD2162		3 : Function proposed based on presence of conserved amino acid motif, structural feature or limited homology		Putative GCN5-related N-acetyltransferase-like protein	pe : putative enzyme	1 : Unknown	504 aa	cbx	18709443				1	1	1	1	1	1
Cell Factor	Acetyltransferase_GCN5_CD2162-2163	Emilie Camiade	CD630_21630	CD2163		3 : Function proposed based on presence of conserved amino acid motif, structural feature or limited homology		Putative alanyl-tRNA synthetase	pe : putative enzyme	2 : Cytoplasmic	1200 aa	cbx		N-terminal region presents homology to alanyl-tRNA synthetase			1	1	1	1	1	1
Cell Factor	Hydrolase_CD2181	Marc Monot	CD630_21810	CD2181		3 : Function proposed based on presence of conserved amino acid motif, structural feature or limited homology		Putative alpha/beta hydrolase	pe : putative enzyme	2 : Cytoplasmic	765 aa	cbx		The alpha/beta hydrolase fold is common to a number of hydrolytic enzymes of widely differing phylogenetic origin and catalytic function. The core of each enzyme is an alpha/beta-sheet (rather than a barrel), containing 8 strands connected by helices. The enzymes are believed to have diverged from a common ancestor, preserving the arrangement of the catalytic residues. All have a catalytic triad,…			1	1	1	1	1	1
Cell Factor	Esterase_CD2204	Thomas Dubois	CD630_22040	CD2204		3 : Function proposed based on presence of conserved amino acid motif, structural feature or limited homology		Putative esterase	pe : putative enzyme	1 : Unknown	783 aa	cbx			16.11 : Scavenge (Catabolism)		1	1	1	1	1	1
Cell Factor	Cyclic-nucleotides_binding_CD2220	Isabelle Verstraete	CD630_22200	CD2220		3 : Function proposed based on presence of conserved amino acid motif, structural feature or limited homology		Putative cyclic nucleotides-binding protein	pf : putative factor	2 : Cytoplasmic	621 aa	Marc Monot		(IPR000595) Cyclic nucleotide-binding Proteins that bind cyclic nucleotides (cAMP or cGMP) share a structural domain of about 120 residues.			1	1	1	1	1	1
Cell Factor	Extrachromosomal_CD630_22221	Thomas Dubois	CD630_22221			3 : Function proposed based on presence of conserved amino acid motif, structural feature or limited homology		Putative extrachromosomal origin protein	o : ORF of unknown function	1 : Unknown	111 aa	cbx			17 : Mobile and extrachromosomal element functions	8 : extrachromosomal	1	1	1	1	1	1
Cell Factor	ATPase_CD2248-2249	Laure Saujet	CD630_22480	CD2248		4 : Homologs of previously reported genes of unknown function		Conserved hypothetical protein	o : ORF of unknown function	1 : Unknown	1197 aa	cbx					1	1	1	1	1	1
Cell Factor	ATPase_CD2248-2249	Laure Saujet	CD630_22490	CD2249		3 : Function proposed based on presence of conserved amino acid motif, structural feature or limited homology		Putative ATPase	pe : putative enzyme	2 : Cytoplasmic	822 aa	cbx					1	1	1	1	1	1
Cell Factor	Hydrolase_HAD_CD2359	Laure Saujet	CD630_23590	CD2359		3 : Function proposed based on presence of conserved amino acid motif, structural feature or limited homology		Putative hydrolase, HAD superfamily, subfamily IIB	pe : putative enzyme	2 : Cytoplasmic	822 aa	cbx	15657928, 7966317	This subfamily falls within the Haloacid Dehalogenase (HAD) superfamily of aspartate-nucleophile hydrolases. The Class II subfamilies are characterised by a domain that is located between the second and third conserved catalytic motifs of the superfamily domain. The IIB subfamily is distinguished from the IIA subfamily (IPR006357) by homology and the predicted secondary structure of this domain b…			1	1	1	1	1	1
Cell Factor	Hydrolase_CD2377	Emilie Camiade	CD630_23770	CD2377		3 : Function proposed based on presence of conserved amino acid motif, structural feature or limited homology		Putative hydrolase, NUDIX family	pe : putative enzyme	1 : Unknown	507 aa	cbx	16378245, 10373642, 8810257	MutT is a small bacterial protein (~12-15Kd) involved in the GO system responsible for removing an oxidatively damaged form of guanine (8-hydroxy- guanine or 7,8-dihydro-8-oxoguanine) from DNA and the nucleotide pool. 8-oxo-dGTP is inserted opposite dA and dC residues of template DNA with near equal efficiency, leading to A-T to G-C transversions. MutT specifically degrades 8-oxo-dGTP to the mono…	2.2 : Nucleotide and nucleoside interconversions	1.7.33 : Nucleotide and nucleoside conversions	1	1	1	1	1	1
Cell Factor	Histidine_triad_CD2447	Isabelle Verstraete	CD630_24470	CD2447		3 : Function proposed based on presence of conserved amino acid motif, structural feature or limited homology		Putative histidine triad (HIT) protein	pe : putative enzyme	1 : Unknown	351 aa	cbx		The histidine triad motif (HIT) is related to the sequence H-phi-H-phi-H-phi-phi (where phi is a hydrophobic amino acid). Proteins containing HIT domains form a superfamily of nucleotide hydrolases and transferases that act on the alpha-phosphate of ribonucleotides. HIT-containing proteins fall into three families: * Hint family of protein kinase-interacting proteins. These include adenosine 5'-m…			1	1	1	1	1	1
Cell Factor	Methyltransferase_CD2448-2449	Emilie Camiade	CD630_24480	CD2448		3 : Function proposed based on presence of conserved amino acid motif, structural feature or limited homology		Putative MiaB-like tRNA modifying enzyme	pe : putative enzyme	2 : Cytoplasmic	1299 aa	cbx	11882645, 10572129	This clade of sequences is closely related to MiaB, a modifier of isopentenylated adenosine-37 of certain eukaryotic and bacterial tRNAs (see IPR006463). Sequence alignments suggest that these sequences perform the same chemical transformation as MiaB, perhaps on a different (or differently modified) tRNA base substrate. This clade represents a subfamily that spans low GC Gram-positive bacteria, …	10.3 : tRNA and rRNA base modification	2.2.3 : RNA modification	1	1	1	1	1	1
Cell Factor	Methyltransferase_CD2448-2449	Emilie Camiade	CD630_24490	CD2449		3 : Function proposed based on presence of conserved amino acid motif, structural feature or limited homology		Putative methyltransferase	pe : putative enzyme	2 : Cytoplasmic	759 aa	cbx		Methyltransferases (Mtases) are responsible for the transfer of methyl groups between two molecules. The transfer of the methyl group from the ubiquitous S-adenosyl-L-methionine (AdoMet) to either nitrogen, oxygen or carbon atoms is frequently employed in diverse organisms. The reaction is catalyzed by Mtases and modifies DNA, RNA, proteins or small molecules, such as catechol, for regulatory pur…			1	1	1	1	1	1
Cell Factor	Selenocysteine_translation_CD2493	Emilie Camiade	CD630_24930	CD2493		2a : Function of homologous gene experimentally demonstrated in an other organism	selB	Selenocysteinyl-tRNA-specific translation factor	f : factor	2 : Cytoplasmic	1884 aa	cbx	15665870, 12370018, 12098758, 11568443, 11568434, 10705967, 9315303, 1828528	In prokaryotes, the incorporation of selenocysteine as the 21st amino acid, encoded by TGA, requires several elements: SelC is the tRNA itself, SelD acts as a donor of reduced selenium, SelA modifies a serine residue on SelC into selenocysteine, and SelB is a selenocysteine-specific translation elongation factor. 3' or 5' non-coding elements of mRNA have been found as probable structures for dire…	10.4 : Translation factors	2.3.2 : Translation 7.1 : Cytoplasm	1	1	1	1	1	1
Cell Factor	Competence-protein_CD2497	Laure Saujet	CD630_24970	CD2497		2a : Function of homologous gene experimentally demonstrated in an other organism	comE	Competence protein ComEA	cp : cell process	11 : Membrane	705 aa	cbx	17630974	This domain is found in competence protein ComEA and closely related proteins from a number of species that exhibit competence for transformation by exongenous DNA, including Streptococcus pneumoniae, Bacillus subtilis, Neisseria meningitidis, and Haemophilus influenzae. This domain represents a region of two tandem copies of a helix-hairpin-helix domain, each about 30 residues in length. Limited…	15.6 : DNA transformation	5.11 : DNA uptake	1	1	1	1	1	1
Cell Factor	Hydrolase_HAD_CD2501	Thomas Vannier	CD630_25010	CD2501		3 : Function proposed based on presence of conserved amino acid motif, structural feature or limited homology		Putative hydrolase, HAD superfamily, IIB subfamily	pe : putative enzyme	1 : Unknown	822 aa	cbx	15657928, 7966317	This subfamily falls within the Haloacid Dehalogenase (HAD) superfamily of aspartate-nucleophile hydrolases. The Class II subfamilies are characterised by a domain that is located between the second and third conserved catalytic motifs of the superfamily domain. The IIB subfamily is distinguished from the IIA subfamily (IPR006357) by homology and the predicted secondary structure of this domain b…			1	1	1	1	1	1
Cell Factor	Nitroreductase_CD2572	Marc Monot	CD630_25720	CD2572		3 : Function proposed based on presence of conserved amino acid motif, structural feature or limited homology		Putative nitroreductase	pe : putative enzyme	2 : Cytoplasmic	657 aa	cbx		This entry represents a family of proteins consisting of nitroreductase enzymes and related oxidoreductases. Members of this family utilise FMN as a cofactor and are often found to be homodimers. Possible characteristics include Oxygen-insensitive NAD(P)H nitroreductase (FMN-dependent nitroreductase) (Dihydropteridine reductase) (EC:1.6.99.7) and NADH dehydrogenase (EC:1.6.99.3). A number of the …			1	1	1	1	1	1
Cell Factor	Phosphatase_CD2578-2581	Ana Antunes	CD630_25780	CD2578		3 : Function proposed based on presence of conserved amino acid motif, structural feature or limited homology		Putative serine/threonine-protein kinase and phosphatase	pe : putative enzyme	11 : Membrane	2010 aa	cbx					1	1	1	1	1	1
Cell Factor	Phosphatase_CD2578-2581	Ana Antunes	CD630_25790	CD2579		3 : Function proposed based on presence of conserved amino acid motif, structural feature or limited homology		Putative phosphatase, 2C family	e : enzyme	2 : Cytoplasmic	753 aa	cbx		Protein phosphatase 2C (PP2C) is one of the four major classes of mammalian serine/threonine specific protein phosphatases.			1	1	1	1	1	1
Cell Factor	Phosphatase_CD2578-2581	Ana Antunes	CD630_25800	CD2580		3 : Function proposed based on presence of conserved amino acid motif, structural feature or limited homology		Putative radical SAM-family protein	pf : putative factor	2 : Cytoplasmic	1032 aa	Marc Monot		(IPR007197) Radical SAM proteins catalyze diverse reactions, including unusual methylations, isomerization, sulphur insertion, ring formation, anaerobic oxidation and protein radical formation. Evidence exists that these proteins generate a radical species by reductive cleavage of S:-adenosylmethionine (SAM) through an unusual Fe-S centre.			1	1	1	1	1	1
Cell Factor	Phosphatase_CD2578-2581	Ana Antunes	CD630_25810	CD2581		2a : Function of homologous gene experimentally demonstrated in an other organism	rsmB	Ribosomal RNA small subunit methyltransferase B (rRNA (cytosine-C(5)-)-methyltransferase)	e : enzyme	2 : Cytoplasmic	1326 aa	cbx	12107125, 11497464, 11310739, 11220306, 10498717	This family consists of bacterial sequences related to Escherichia coli rsmB, an rRNA SAM-dependent methyltransferase. All, are likely to be functionally equivalent and based on comparison of core motifs would appear to belong to a larger superfamily of S-adenosyl-methionine (AdoMet)-dependent RNA m5C methyltransferases.	9.4 : RNA processing 10.3 : tRNA and rRNA base modification	2.2.3 : RNA modification 7.1 : Cytoplasm	1	1	1	1	1	1
Cell Factor	Peptidase_metal-dependent_CD2582	Ana Antunes	CD630_25820	CD2582		3 : Function proposed based on presence of conserved amino acid motif, structural feature or limited homology		Putative metal-dependent peptidase	pe : putative enzyme	11 : Membrane	702 aa	Marc Monot		(IPR007395) Peptidase, membrane zinc metallopeptidase, putative Members of this family of bacterial proteins are described as hypothetical proteins or zinc-dependent proteases. The majority have a HExxH zinc-binding motif characteristic of neutral zinc metallopeptidases, however there is no evidence to support their function as metallopeptidases. /START= MSR			1	1	1	1	1	1
Cell Factor	Methyltransferase_CD2658-2659	Marc Monot	CD630_26580	CD2658		2a : Function of homologous gene experimentally demonstrated in an other organism	mraW	S-adenosyl-L-methionine-dependent methyltransferase MraW	e : enzyme	2 : Cytoplasmic	936 aa	cbx	10572301, 9721276	This is a family of methyltransferases, so called because they are responsible for the transfer of methyl groups between molecules. Despite its name, it does not occur solely in bacteria. This protein is essential in Escherichia coli and has been linked to peptidoglycan biosynthesis.	14.2 : Biosynthesis and degradation of murein sacculus and peptidoglycan	1.6.7 : Peptidoglycan (murein)	1	1	1	1	1	1
Cell Factor	Flavodoxin_CD2684-2685	Emilie Camiade	CD630_26840	CD2684		3 : Function proposed based on presence of conserved amino acid motif, structural feature or limited homology		Putative flavodoxin-related protein	pf : putative factor	2 : Cytoplasmic	615 aa	Emilie Camiade	9063874	Members of the Flavoprotein clan are FMN or FAD-binding redox proteins. Flavoproteins act in various electron-transport systems as functional analogues of ferredoxin. They are characterised by an open twisted alpha/beta structure consisting of five parallel beta-sheets connected by alpha-helices which surround the sheet.			1	1	1	1	1	1
Cell Factor	Flavodoxin_CD2684-2685	Emilie Camiade	CD630_26850	CD2685		3 : Function proposed based on presence of conserved amino acid motif, structural feature or limited homology		Putative sporulation stage II, protein E	pe : putative enzyme	2 : Cytoplasmic	1770 aa	Marc Monot	8830262	This family contains a number of bacterial stage II sporulation E proteins (EC:3.1.3.16). These are required for formation of a normal polar septum during sporulation. The N-terminal region is hydrophobic and is expected to contain up to 12 membrane-spanning segments.	15.7 : Sporulation and germination		1	1	1	1	1	1
Cell Factor	Pentapeptide-protein_CD2703	Marc Monot	CD630_27030	CD2703		3 : Function proposed based on presence of conserved amino acid motif, structural feature or limited homology		Putative pentapeptide repeat-containing protein	o : ORF of unknown function	1 : Unknown	654 aa	cbx	9655353, 9654141	These repeats were first identified in many cyanobacterial proteins but they are also found in bacterial as well as in plant proteins. The repeats were first identified in hglK. The function of these repeats is unknown. The structure of this repeat has been predicted to be a beta-helix. The repeat can be approximately described as A(D/N)LXX, where X can be any amino acid.			1	1	1	1	1	1
Cell Factor	SAM_CD2748-2749	Ana Antunes	CD630_27480	CD2748		3 : Function proposed based on presence of conserved amino acid motif, structural feature or limited homology		Putative acyltransferase	e : enzyme	2 : Cytoplasmic	498 aa	Marc Monot	17504494	(IPR011004) Trimeric LpxA-like This domain is characterised by trimeric LpxA-like enzymes that display a single-stranded left-handed beta-helix fold, composed of tandem repeats of a hexapeptide, as represented by the Bacterial transferase hexapeptide repeat, where the hexapeptide repeats correspond to individual strands. Many bacterial transferases contain this domain.			1	1	1	1	1	1
Cell Factor	SAM_CD2748-2749	Ana Antunes	CD630_27490	CD2749		3 : Function proposed based on presence of conserved amino acid motif, structural feature or limited homology		Putative radical SAM-family protein	pf : putative factor	2 : Cytoplasmic	1380 aa	Marc Monot		(IPR007197) Radical SAM			1	1	1	1	1	1
Cell Factor	Nitrilase_CD2842	Emilie Camiade	CD630_28420	CD2842		2a : Function of homologous gene experimentally demonstrated in an other organism		Nitrilase (carbon-nitrogen hydrolase)	e : enzyme	1 : Unknown	927 aa	cbx	18261476, 14632988, 11380987	A nitrile + 2 H(2)O = a carboxylate + NH(3) This family contains nitrilases that break carbon-nitrogen bonds and appear to be involved in the reduction of organic nitrogen compounds and ammonia production. They all have distinct substrate specificity and include cyanide hydratases, aliphatic amidases, beta-alanine synthase, and a few other proteins with unknown molecular function. Sequence conser…			1	1	1	1	1	1
Cell Factor	Dehydrogenase_CD2843	Emilie Camiade	CD630_28430	CD2843		3 : Function proposed based on presence of conserved amino acid motif, structural feature or limited homology		Putative zinc-binding dehydrogenase	pe : putative enzyme	1 : Unknown	999 aa	cbx		NADPH + 2 quinone = NADP(+) + 2 semiquinone Catalyzes the one-electron reduction of certain quinones, with the orthoquinones 1,2-naphthoquinone and 9,10-phenanthrenequinone being the best substrates. -!- Dicoumarol (cf. EC 1.6.5.2) and nitrofurantoin are competitive inhibitors with respect to the quinone substrate.	18.1 : Enzymes of unknown specificity		1	1	1	1	1	1
Cell Factor	Hydrolase_CD2857-CD2858	Emilie Camiade	CD630_28570	CD2857		3 : Function proposed based on presence of conserved amino acid motif, structural feature or limited homology		Putative hydrolase, HAD superfamily, IA subfamily	pe : putative enzyme	2 : Cytoplasmic	681 aa	Marc Monot	15657928, 7966317	This group of hydrolase enzymes is structurally different from the alpha/beta hydrolase family (abhydrolase). This group includes L-2-haloacid dehalogenase, epoxide hydrolases and phosphatases. The structure consists of two domains. One is an inserted four helix bundle, which is the least well conserved region of the alignment, between residues 16 and 96 of HAD1_PSESP. The rest of the fold is com…			1	1	1	1	1	1
Cell Factor	Hydrolase_CD2857-CD2858	Emilie Camiade	CD630_28580	CD2858		3 : Function proposed based on presence of conserved amino acid motif, structural feature or limited homology		Putative membrane protein	m : membrane component	11 : Membrane	1290 aa	cbx					1	1	1	1	1	1
Cell Factor	Diguanylate_kinase_CD2887	Laure Saujet	CD630_28870	CD2887		3 : Function proposed based on presence of conserved amino acid motif, structural feature or limited homology		Putative diguanylate kinase signaling protein	pe : putative enzyme	11 : Membrane	1155 aa	Marc Monot	15716451, 15075296	This domain appears to be ubiquitous in bacteria and is often linked to a regulatory domain, such as a phosphorylation receiver or oxygen sensing domain. Its function is to synthesize cyclic di-GMP, which is used as an intracellular signalling molecule in a wide variety of bacteria. Enzymatic activity can be strongly influenced by the adjacent domains. Processes regulated by this domain include e…			1	1	1	1	1	1
Cell Factor	DNA-binding_protein_CD2983	Emilie Camiade	CD630_29830	CD2983		3 : Function proposed based on presence of conserved amino acid motif, structural feature or limited homology		Putative Helix-Turn-Helix DNA-binding protein	pr : putative regulator	2 : Cytoplasmic	918 aa	cbx		Winged helix DNA-binding proteins share a related winged helix-turn-helix DNA-binding motif, where the ''wings'', or loops, are small beta-sheets. The winged helix motif consists of two wings (W1, W2), three alpha helices (H1, H2, H3) and three beta-sheets (S1, S2, S3) arranged in the order H1-S1-H2-H3-S2-W1-S3-W2 [1]. The DNA-recognition helix makes sequence-specific DNA contacts with the major …			1	1	1	1	1	1
Cell Factor	Epimerase_CD3034-3035	Emilie Camiade	CD630_30340	CD3034		2a : Function of homologous gene experimentally demonstrated in an other organism		Transcriptional regulator, TrmB family	r : regulator	2 : Cytoplasmic	753 aa	cbx	18470695, 12426307	TrmB, is a protein of 38,800 apparent molecular weight, that is involved in the maltose-specific regulation of the trehalose/maltose ABC transport operon in Thermococcus litoralis. TrmB has been shown to be a maltose-specific repressor, and this inhibition is counteracted by maltose and trehalose. TrmB binds maltose and trehalose half-maximally at 20 uM and 0.5 mM sugar concentration, respectivel…	9 : Transcription	3.1.2 : Transcriptional level 7.1 : Cytoplasm	1	1	1	1	1	1
Cell Factor	Epimerase_CD3034-3035	Emilie Camiade	CD630_30350	CD3035		3 : Function proposed based on presence of conserved amino acid motif, structural feature or limited homology		Putative diaminopimelate epimerase, PhzF family	e : enzyme	1 : Unknown	882 aa	cbx	19658148, 8586283	Five genes, phzF, phzA, phzB, phzC and phzD, encode enzymes for phenazine biosynthesis in the biological control bacterium Pseudomonas chlororaphis (Pseudomonas aureofaciens). Protein PhzF is similar to 3-deoxy-D-arabino-heptulosonate-7-phosphate synthases of solanaceous plants. PhzC is responsible for the conversion of phenazine-I-carboxylic acid to 2-hydroxy-phenazine-I-carboxylic acid.			1	1	1	1	1	1
Cell Factor	Dehydrogenase_CD3103-3105	Emilie Camiade	CD630_31040	CD3104		3 : Function proposed based on presence of conserved amino acid motif, structural feature or limited homology		Putative hydrolase, HAD superfamily, IIB subfamily putative sugar phosphatase	pe : putative enzyme	2 : Cytoplasmic	813 aa	cbx	15657928, 7966317	/START= MSR These proteins, which are annotated as putative nucleotidases, contain a domain that is distantly related to HAD-like hydrolase domain, and belong to the SCOP HAD-like hydrolase domain superfamily. The Haloacid Dehydrogenase (HAD) superfamily includes phosphatases, phosphonatases, P-type ATPases, beta-phosphoglucomutases, phosphomannomutases, and dehalogenases, which are involved in a…	6.11 : Sugars	1.1.1 : Carbohydrates/Carbon compounds 7.1 : Cytoplasm	1	1	1	1	1	1
Cell Factor	Dehydrogenase_CD3103-3105	Emilie Camiade	CD630_31050	CD3105		3 : Function proposed based on presence of conserved amino acid motif, structural feature or limited homology		Putative iron-containing alcohol dehydrogenase	e : enzyme	2 : Cytoplasmic	1152 aa	cbx	1385386	Alcohol dehydrogenase (EC:1.1.1.1) (ADH) catalyzes the reversible oxidation of ethanol to acetaldehyde with the concomitant reduction of NAD. Currently three, structurally and catalytically, different types of alcohol dehydrogenases are known: * Zinc-containing 'long-chain' alcohol dehydrogenases. * Insect-type, or 'short-chain' alcohol dehydrogenases. * Iron-containing alcohol dehydrogenases.			1	1	1	1	1	1
Cell Factor	Ribonuclease_CD3164	Laure Saujet	CD630_31640	CD3164		2a : Function of homologous gene experimentally demonstrated in an other organism	rnr	Ribonuclease R	e : enzyme	2 : Cytoplasmic	2136 aa	cbx	19863111, 19215773	This family consists of an exoribonuclease, ribonuclease R, also called VacB. It is one of the eight exoribonucleases reported in Escherichia coli and is broadly distributed throughout the bacteria. In E. coli, double mutants of this protein and polynucleotide phosphorylase are not viable. Not included in this entry are shorter, divergent forms from the Chlamydiae and the Campylobacterales (inclu…	9.1 : Degradation of RNA	1.2.1 : RNA 2.2.4 : RNA degradation	1	1	1	1	1	1
Cell Factor	Peptidase_M20_CD3181-3183	Marc Monot	CD630_31810	CD3181		3 : Function proposed based on presence of conserved amino acid motif, structural feature or limited homology		Putative amidohydrolase	pe : putative enzyme	1 : Unknown	1329 aa	Marc Monot		(IPR006680) Amidohydrolase 1 This group of enzymes represents a large metal dependent hydrolase superfamily.			1	1	1	1	1	1
Cell Factor	Peptidase_M20_CD3181-3183	Marc Monot	CD630_31820	CD3182		3 : Function proposed based on presence of conserved amino acid motif, structural feature or limited homology		Putative D-aminoacylase	e : enzyme	2 : Cytoplasmic	1584 aa	cbx		N-acyl-D-amino acid + H(2)O = an acid + D-amino acid			1	1	1	1	1	1
Cell Factor	Methyltransferase_CD3220-3220A	Emilie Camiade	CD630_32200	CD3220		3 : Function proposed based on presence of conserved amino acid motif, structural feature or limited homology		Putative methyltransferase	pe : putative enzyme	2 : Cytoplasmic	747 aa	cbx	14659549	Methyl transfer from the ubiquitous S-adenosyl-L-methionine (SAM) to either nitrogen, oxygen or carbon atoms is frequently employed in diverse organisms ranging from bacteria to plants and mammals. The reaction is catalyzed by methyltransferases (Mtases) and modifies DNA, RNA, proteins and small molecules, such as catechol for regulatory purposes. The various aspects of the role of DNA methylatio…	8.2 : Restriction/modification	2.1.2 : DNA restriction/modification 7.1 : Cytoplasm	1	1	1	1	1	1
Cell Factor	Methyltransferase_CD3220-3220A	Emilie Camiade	CD630_32201	CD3220A		2a : Function of homologous gene experimentally demonstrated in an other organism		Small acid-soluble spore protein	f : factor	12 : spore/germination	255 aa	cbx	17336071, 16907802, 12165756, 1569005, 1552855	Small, acid-soluble spore proteins (SASP or ASSP) are proteins bound to the spore DNA of bacteria of the genera Bacillus, Thermoactynomycetes, and Clostridium. They are double-stranded DNA-binding proteins that cause DNA to change to an A-like conformation. They protect the DNA backbone from chemical and enzymatic cleavage and are thus involved in dormant spore's high resistance to UV light. SASP…			1	1	1	1	1	1
Cell Factor	Peptidase_S8_S52_CD3254	Emilie Camiade	CD630_32540	CD3254		3 : Function proposed based on presence of conserved amino acid motif, structural feature or limited homology		Putative peptidase, S8 or S52 family	pe : putative enzyme	1 : Unknown	1014 aa	cbx		/START= MSR			1	1	1	1	1	1
Cell Factor	Oligoendopeptidase_CD3269	Emilie Camiade	CD630_32690	CD3269		3 : Function proposed based on presence of conserved amino acid motif, structural feature or limited homology		Putative oligoendopeptidase F, M3B family	pe : putative enzyme	1 : Unknown	1785 aa	cbx	19404451, 16391147, 11741842, 9209029, 7798200	This group of metallopeptidases belong to MEROPS peptidase family M3 (clan MA(E)), the type example being oligoendopeptidase F from Lactococcus lactis. The enzyme hydrolyses peptides of 7 and 17 amino acids with fairly broad specificity. Differences in substrate specificity should be expected in other species. The gene is duplicated in L. lactis on the plasmid that bears it. A shortened second co…			1	1	1	1	1	1
Cell Factor	ATPase_CD3338	Marc Monot	CD630_33380	CD3338		3 : Function proposed based on presence of conserved amino acid motif, structural feature or limited homology		Putative ATPase Tn916-like, CTn6-Orf15	pe : putative enzyme	2 : Cytoplasmic	2454 aa	Marc Monot	17658189, 16788196, 12618468, 12568329, 12568327, 17650959, 11157942, 11073898, 8863741	Conjugative transposon are capable of integrating into and excising from genomes. They are usually composed of modules involved in conjugation, regulation, integration / exision and accesory gene. Nomenclature : closely related elements : Tn5397 (CTn3), Tn916-like (CTn1, CTn6, CTn7), Tn1549-like (CTn2, CTn4, CTn5), and Orf numbering following transposon order.(16804543)	17.3 : Transposon functions	8.3 : Transposon related	1	1	1	1	1	1
Cell Factor	Antirestiction_protein_CD3340	Emilie Camiade	CD630_33400	CD3340		3 : Function proposed based on presence of conserved amino acid motif, structural feature or limited homology		Putative antirestriction protein Tn916-like, CTn6-Orf17	pf : putative factor	2 : Cytoplasmic	498 aa	Marc Monot	17658189, 16788196, 12618468, 12568329, 12568327, 17650959, 11157942, 11073898, 8863741	This family consists of several bacterial antirestriction (ArdA) proteins. ArdA functions in bacterial conjugation to allow an unmodified plasmid to evade restriction in the recipient bacterium and yet acquire cognate modification. Conjugative transposon are capable of integrating into and excising from genomes. They are usually composed of modules involved in conjugation, regulation, integration…	8.2 : Restriction/modification 17.3 : Transposon functions	2.1.2 : DNA restriction/modification 8.3 : Transposon related	1	1	1	1	1	1
Cell Factor	Nitroreductase_CD3355	Emilie Camiade	CD630_33550	CD3355		3 : Function proposed based on presence of conserved amino acid motif, structural feature or limited homology		Putative nitroreductase	pe : putative enzyme	1 : Unknown	519 aa	cbx		This entry represents a family of proteins consisting of nitroreductase enzymes and related oxidoreductases. Members of this family utilise FMN as a cofactor and are often found to be homodimers. Possible characteristics include Oxygen-insensitive NAD(P)H nitroreductase (FMN-dependent nitroreductase) (Dihydropteridine reductase) (EC:1.6.99.7) and NADH dehydrogenase (EC:1.6.99.3). A number of the …	5 : Central intermediary metabolism	1.7.1 : Unassigned reversible reactions	1	1	1	1	1	1
Cell Factor	ATPase_CD3383-CD3384	Marc Monot	CD630_33840	CD3384	CD630_03750	3 : Function proposed based on presence of conserved amino acid motif, structural feature or limited homology		Putative conjugative transposon protein Tn916-like, CTn1-Orf20	h : extrachromosomal origin	1 : Unknown	399 aa	Marc Monot	12568329, 12568327, 17650959, 11157942, 11073898, 8863741	Conjugative transposon are capable of integrating into and excising from genomes. They are usually composed of modules involved in conjugation, regulation, integration / exision and accesory gene. Nomenclature : closely related elements : Tn5397 (CTn3), Tn916-like (CTn1, CTn6, CTn7), Tn1549-like (CTn2, CTn4, CTn5), and Orf numbering following transposon order.(16804543)	17.3 : Transposon functions	8.3 : Transposon related	1	1	1	1	1	1
Cell Factor	Peptidase_M19_CD3570	Emilie Camiade	CD630_35700	CD3570		3 : Function proposed based on presence of conserved amino acid motif, structural feature or limited homology		Putative peptidase, M19 family	pe : putative enzyme	1 : Unknown	939 aa	Marc Monot	7674922	This group of peptidases belong to the MEROPS peptidase family M19 (membrane dipeptidase family, clan MJ). The protein fold of the peptidase domain for members of this family resembles that of Klebsiella urease, the type example for clan MJ.	11.4 : Degradation of proteins, peptides, and glycopeptides	1.2.3 : Proteins/peptides/glycopeptides	1	1	1	1	1	1
Cell Factor	Resolvase_CD3578	Emilie Camiade	CD630_35780	CD3578		2a : Function of homologous gene experimentally demonstrated in an other organism		Resolvase	e : enzyme	2 : Cytoplasmic	570 aa	cbx	20298188, 2896291	Site-specific recombination plays an important role in DNA rearrangement in prokaryotic organisms. Two types of site-specific recombination are known to occur: 1. Recombination between inverted repeats resulting in the reversal of a DNA segment. 2. Recombination between repeat sequences on two DNA molecules resulting in their cointegration, or between repeats on one DNA molecule resulting in the …	8.1 : DNA replication, recombination, and repair	2.1.3 : DNA recombination 7.1 : Cytoplasm	1	1	1	1	1	1
Cell Factor	Peptidase_M29_CD3595	Laure Saujet	CD630_35950	CD3595		2a : Function of homologous gene experimentally demonstrated in an other organism		Aminopeptidase	e : enzyme	2 : Cytoplasmic	1230 aa	Marc Monot	9362117, 16088219	(IPR000787) Peptidase M29, aminopeptidase II			1	1	1	1	1	1
Cell Growth	Cell-division_CD0127	Marc Monot	CD630_01270	CD0127		2a : Function of homologous gene experimentally demonstrated in an other organism	mreB1	Rod shape-determining protein MreB	s : structure	2 : Cytoplasmic	1020 aa	Marc Monot	18291013, 18283557, 17981078, 17981077, 17980647, 17563102, 17434308, 17347523	(IPR004753) Cell shape determining protein MreB/Mrl Involved in formation of the rod shape of the cell.	15.1 : Cell division 15.8 : Toxin production and resistance	5.1 : Cell division 5.6.4 : Drug resistance/sensitivity	1	1	1	1	1	1
Cell Growth	Shape-protein_CD1145-1148	Marc Monot	CD630_11450	CD1145		2a : Function of homologous gene experimentally demonstrated in an other organism	mreB2	Rod shape-determining protein MreB	s : structure	1 : Unknown	1062 aa	cbx	18291013, 18283557, 17981078, 17981077, 17980647, 17563102, 17434308, 17347523	Involved in formation of the rod shape of the cell.	15.1 : Cell division 15.8 : Toxin production and resistance	5.1 : Cell division 5.6.4 : Drug resistance/sensitivity	1	1	1	1	1	1
Cell Growth	Shape-protein_CD1145-1148	Marc Monot	CD630_11460	CD1146		2a : Function of homologous gene experimentally demonstrated in an other organism	mreC	Rod shape-determining protein MreC	s : structure	1 : Unknown	900 aa	cbx	18283557, 17981078, 17981077, 17980647, 17563102, 17434308, 17347523, 18291013	Involved in formation of the rod shape of the cell. May also contribute to regulation of formation of penicillin-binding proteins.	14.2 : Biosynthesis and degradation of murein sacculus and peptidoglycan	1.6.7 : Peptidoglycan (murein) 6.2 : Peptidoglycan (murein)	1	1	1	1	1	1
Cell Growth	Shape-protein_CD1145-1148	Marc Monot	CD630_11470	CD1147		3 : Function proposed based on presence of conserved amino acid motif, structural feature or limited homology		Putative permease	pm : putative membrane component	1 : Unknown	489 aa	cbx					1	1	1	1	1	1
Cell Growth	Shape-protein_CD1145-1148	Marc Monot	CD630_11480	CD1148		3 : Function proposed based on presence of conserved amino acid motif, structural feature or limited homology		Putative penicillin-binding protein with a N-terminal TonB-box	pe : putative enzyme	1 : Unknown	2979 aa	cbx	12389036	This domain is found at the N-terminus of Class B High Molecular Weight Penicillin-Binding Proteins. Its function has not been precisely defined, but is strongly implicated in PBP polymerisation. The domain forms a largely disordered ''sugar tongs'' structure. Belongs to the transpeptidase family. In Escherichia coli the tonB protein interacts with outer membrane receptor proteins that carry out …	14.2 : Biosynthesis and degradation of murein sacculus and peptidoglycan 15.1 : Cell division 15.8 : Toxin production and resistance	1.6.7 : Peptidoglycan (murein) 5.1 : Cell division 5.6.4 : Drug resistance/sensitivity 6.2 : Peptidoglycan (murein)	1	1	1	1	1	1
Cell Growth	Cell-division_CD1248-1251	Ana Antunes	CD630_12480	CD1248		2a : Function of homologous gene experimentally demonstrated in an other organism	rnc	ribonuclease III	e : enzyme	2 : Cytoplasmic	711 aa	Bruno Dupuy	11123676, 16179796	(IPR000999)Ribonuclease III Digests double-stranded RNA. Involved in the processing of ribosomal RNA precursors and of some mRNAs		2.2.4 : RNA degradation 2.2.3 : RNA modification	1	1	1	1	1	1
Cell Growth	Cell-division_CD1248-1251	Ana Antunes	CD630_12500	CD1250		2a : Function of homologous gene experimentally demonstrated in an other organism	smc	Structural maintenance chromosome protein SMC	e : enzyme	2 : Cytoplasmic	3555 aa	Bruno Dupuy	12897137, 15987505, 9701812	(IPR003395)RecF/RecN/SMC protein, N-terminal plays an important role in chromosome structure and is involved in chromosome segregation.	16.9 : Replicate		1	1	1	1	1	1
Cell Growth	Cell-division_CD1248-1251	Ana Antunes	CD630_12510	CD1251		2a : Function of homologous gene experimentally demonstrated in an other organism	ftsY	signal recognition particle receptor	rc : receptor	11 : Membrane	1281 aa	Bruno Dupuy	16705751, 11021934	(IPR000897) Signal recognition particle, SRP54 subunit, GTPase FtsY is a homologue of the subunit of the receptor for mammalian signal-recognition particle (SRP) and is essential for protein secretion and vegetative cell growth Experimentally based evidence in Bacillus subtilis: involved in secretion of extracellular proteins and localization of spore-forming proteins co-transcribed with rncS and…	15 : Cellular processes	5.1 : Cell division	1	1	1	1	1	1
Cell Growth	Cell-division_scp_CD1294-1296	Emilie Camiade	CD630_12940	CD1294		3 : Function proposed based on presence of conserved amino acid motif, structural feature or limited homology		Putative membrane-associated peptidase, M50 family	pe : putative enzyme	11 : Membrane	597 aa	Marc Monot		(IPR008915) Peptidase_M50 This entry contains metallopeptidases belonging to MEROPS peptidase family M50 (S2P protease family, clan MM).			1	1	1	1	1	1
Cell Growth	Cell-division_scp_CD1294-1296	Emilie Camiade	CD630_12950	CD1295		2a : Function of homologous gene experimentally demonstrated in an other organism	scpA	Segregation and condensation protein A	f : factor	2 : Cytoplasmic	720 aa	cbx	19523447, 18978061, 16272394	Participates in chromosomal partition during cell division. May act via the formation of a condensin-like complex containing smc and scpB that pull DNA away from mid-cell into both cell halves. Component of a cohesin-like complex composed of scpA, scpB and the smc homodimer, in which scpA and scpB bind to the head domain of smc. The presence of the three proteins is required for the association o…	15.1 : Cell division	5.1 : Cell division 7.1 : Cytoplasm	1	1	1	1	1	1
Cell Growth	Cell-division_scp_CD1294-1296	Emilie Camiade	CD630_12960	CD1296		2a : Function of homologous gene experimentally demonstrated in an other organism	scpB	Segregation and condensation protein B	f : factor	2 : Cytoplasmic	540 aa	cbx	19523447, 18978061, 16272394	Participates in chromosomal partition during cell division. May act via the formation of a condensin-like complex containing smc and scpA that pull DNA away from mid-cell into both cell halves. Homodimer. Homodimerization may be required to stabilize the binding of scpA to the smc head domains. Component of a cohesin-like complex composed of scpA, scpB and the smc homodimer, in which scpA and scp…	15.1 : Cell division	5.1 : Cell division 7.1 : Cytoplasm	1	1	1	1	1	1
Cell Growth	Cell-division_FtsH1_CD1827-1828	Emilie Camiade	CD630_18270	CD1827		2a : Function of homologous gene experimentally demonstrated in an other organism		Transcriptional regulator, MarR family	r : regulator	2 : Cytoplasmic	444 aa	cbx	16529980	The marR-type HTH domain is a DNA-binding, winged helix-turn-helix (wHTH) domain of about 135 amino acids present in transcription regulators of the marR/slyA family, involved in the development of antibiotic resistance. This family of transcription regulators is named after Escherichia coli marR, a repressor of genes which activate the multiple antibiotic resistance and oxidative stress regulons…	9 : Transcription	3.1.2 : Transcriptional level 7.1 : Cytoplasm	1	1	1	1	1	1
Cell Growth	Cell-division_CD2093-CD2095	Marc Monot	CD630_20930	CD2093		4a : Only in in Clostridium difficile		Conserved hypothetical protein	o : ORF of unknown function	1 : Unknown	1269 aa	cbx					1	1	1	1	1	1
Cell Growth	Cell-division_CD2093-CD2095	Marc Monot	CD630_20940	CD2094		3 : Function proposed based on presence of conserved amino acid motif, structural feature or limited homology		Putative restriction enzyme	pe : putative enzyme	1 : Unknown	1935 aa	cbx		/START= MR	8.2 : Restriction/modification 8.3 : Degradation of DNA	1.2.2 : DNA 2.1.2 : DNA restriction/modification 2.1.5 : DNA degradation 7.1 : Cytoplasm	1	1	1	1	1	1
Cell Growth	Cell-division_CD2093-CD2095	Marc Monot	CD630_20950	CD2095		3 : Function proposed based on presence of conserved amino acid motif, structural feature or limited homology		Putative cell division GTPase	pe : putative enzyme	1 : Unknown	723 aa	cbx	17900614	This domain is found in the tubulin alpha, beta and gamma chains, as well as the bacterial FtsZ family of proteins. These proteins are GTPases and are involved in polymer formation. Tubulin is the major component of microtubules, while FtsZ is the polymer-forming protein of bacterial cell division, it is part of a ring in the middle of the dividing cell that is required for constriction of cell m…			1	1	1	1	1	1
Cell Growth	Cell-division_CD2619-2624	Cecile Deneve	CD630_26190	CD2619		3 : Function proposed based on presence of conserved amino acid motif, structural feature or limited homology		Putative cell-division initiation protein DivIVA	pf : putative factor	2 : Cytoplasmic	528 aa	cbx	9045828	The Bacillus subtilis divIVA1 mutation causes misplacement of the septum during cell division, resulting in the formation of small, circular, anucleate minicells. Inactivation of divIVA produces a minicell phenotype, whereas overproduction of DivIVA results in a filamentation phenotype. These proteins appear to contain coiled-coils.	15.1 : Cell division	5.1 : Cell division	1	1	1	1	1	1
Cell Growth	Cell-division_CD2619-2624	Cecile Deneve	CD630_26200	CD2620		3 : Function proposed based on presence of conserved amino acid motif, structural feature or limited homology		Putative RNA-binding cell division protein	pf : putative factor	2 : Cytoplasmic	786 aa	cbx	11297922	Ribosomes are the particles that catalyse mRNA-directed protein synthesis in all organisms. The codons of the mRNA are exposed on the ribosome to allow tRNA binding. This leads to the incorporation of amino acids into the growing polypeptide chain in accordance with the genetic information. Incoming amino acid monomers enter the ribosomal A site in the form of aminoacyl-tRNAs complexed with elong…	15.3 : Cell adhesion	5.1 : Cell division 7.1 : Cytoplasm	1	1	1	1	1	1
Cell Growth	Cell-division_CD2619-2624	Cecile Deneve	CD630_26210	CD2621		4c : Only in Firmicutes phylum		Conserved hypothetical protein	o : ORF of unknown function	1 : Unknown	258 aa	cbx					1	1	1	1	1	1
Cell Growth	Cell-division_CD2619-2624	Cecile Deneve	CD630_26220	CD2622		2a : Function of homologous gene experimentally demonstrated in an other organism	sepF	Cell division protein SepF	f : factor	2 : Cytoplasmic	459 aa	cbx	18782755, 16420366	Cell division protein that is part of the divisome complex and is recruited early to the Z-ring. Probably stimulates Z-ring formation, perhaps through the cross-linking of ftsZ protofilaments. Its function overlaps with ftsA (By similarity). -!- SUBUNIT: Homodimer. Interacts with FtsZ.	15.1 : Cell division	5.1 : Cell division	1	1	1	1	1	1
Cell Growth	Cell-division_CD2619-2624	Cecile Deneve	CD630_26230	CD2623		3 : Function proposed based on presence of conserved amino acid motif, structural feature or limited homology		Putative pyridoxal 5'-phosphate-dependent enzyme	pe : putative enzyme	2 : Cytoplasmic	714 aa	cbx	17109392	Pyridoxal phosphate is the active form of vitamin B6 (pyridoxine or pyridoxal). PLP is a versatile catalyst, acting as a coenzyme in a multitude of reactions, including decarboxylation, deamination and transamination. PLP-dependent enzymes are primarily involved in the biosynthesis of amino acids and amino acid-derived metabolites, but they are also found in the biosynthetic pathways of amino sug…			1	1	1	1	1	1
Cell Growth	Cell-division_CD2619-2624	Cecile Deneve	CD630_26240	CD2624		4a : Only in in Clostridium difficile		Conserved hypothetical protein	o : ORF of unknown function	1 : Unknown	636 aa	cbx					1	1	1	1	1	1
Cell Growth	Cell-division_FtsZ_CD2646	Laure Saujet	CD630_26460	CD2646		2a : Function of homologous gene experimentally demonstrated in an other organism	ftsZ	Cell division protein FtsZ	cp : cell process	2 : Cytoplasmic	1161 aa	cbx	17981078, 17980647, 15153765	This domain is found in all tubulin chains, as well as the bacterial FtsZ family of proteins. These proteins are involved in polymer formation. Tubulin is the major component of microtubules, while FtsZ is the polymer-forming protein of bacterial cell division, it is part of a ring in the middle of the dividing cell that is required for constriction of cell membrane and cell envelope to yield two…	15.1 : Cell division	5.1 : Cell division 7.1 : Cytoplasm	1	1	1	1	1	1
Cell Growth	Cell-division_FtsQ_CD2648-2650	Laure Saujet	CD630_26480	CD2648		4c : Only in Firmicutes phylum		Conserved hypothetical protein	o : ORF of unknown function	1 : Unknown	675 aa	cbx					1	1	1	1	1	1
Cell Growth	Cell-division_FtsQ_CD2648-2650	Laure Saujet	CD630_26490	CD2649		4c : Only in Firmicutes phylum		Conserved hypothetical protein	o : ORF of unknown function	1 : Unknown	699 aa	cbx					1	1	1	1	1	1
Cell Growth	Cell-division_FtsQ_CD2648-2650	Laure Saujet	CD630_26500	CD2650		3 : Function proposed based on presence of conserved amino acid motif, structural feature or limited homology		Putative cell division protein Fts-Q type	pt : putative transporter	1 : Unknown	741 aa	cbx	18312270, 14559180, 17693520, 17185541	FtsQ/DivIB bacterial division proteins (IPR005548) contain an N-terminal POTRA domain (for polypeptide-transport-associated domain). This is found in different types of proteins, usually associated with a transmembrane beta-barrel. FtsQ/DivIB may have chaperone-like roles, which has also been postulated for the POTRA domain in other contexts.	15.1 : Cell division	5.1 : Cell division	1	1	1	1	1	1
Cell Growth	Endoglucanase_CD3300-3301	Emilie Camiade	CD630_33000	CD3300		1c : Function experimentally demonstrated in the studied genus	engB	GTP-binding protein EngB putative endoglucanase	f : factor	1 : Unknown	585 aa	cbx	18092461, 17693494, 17244702, 12139610, 11893054, 11741846, 7851735, 8226657, 1735727, 1955860	Necessary for normal cell division and for the maintenance of normal septation.	15.1 : Cell division	5.2 : Cell cycle physiology	1	1	1	1	1	1
Cell Growth	Endoglucanase_CD3300-3301	Emilie Camiade	CD630_33010	CD3301		2a : Function of homologous gene experimentally demonstrated in an other organism	lon	ATP-dependent protease La, S16 peptidase family	e : enzyme	2 : Cytoplasmic	2364 aa	cbx	19778606, 19772918, 18359303, 16854568, 16495646, 15501647	/START= MS Degrades short-lived regulatory and abnormal proteins in the presence of ATP. Hydrolyzes two ATP for each peptide bond cleaved in the protein substrate. Has been implicated in preventing sigma(G) activity under non-sporulation conditions.	11.4 : Degradation of proteins, peptides, and glycopeptides 12.3 : Protein interactions	1.2.3 : Proteins/peptides/glycopeptides 3.1.3.4 : Proteases, cleavage of compounds 7.1 : Cytoplasm	1	1	1	1	1	1
Cell Growth	Cell-division_CD3344	Emilie Camiade	CD630_33440	CD3344		3 : Function proposed based on presence of conserved amino acid motif, structural feature or limited homology		Putative cell-division FtsK/SpoIIIE-family protein Tn916-like, CTn6-Orf22	pf : putative factor	1 : Unknown	1398 aa	Marc Monot	7592387, 12568329, 12568327, 17650959, 11157942, 11073898, 8863741	The FtsK/SpoIIIE domain is found extensively in a wide variety of proteins from prokaryotes and plasmids some of which contain up to three copies.The domain contains a putative ATP binding P-loop motif. A mutation in FtsK causes a temperature sensitive block in cell division and it is involved in peptidoglycan synthesis or modification. The SpoIIIE protein is implicated in intercellular chromosom…	15.1 : Cell division 17.3 : Transposon functions	8.3 : Transposon related	1	1	1	1	1	1
Cell Growth	Cell-division_FtsH2_CD3559-CD3560	Laure Saujet	CD630_35600	CD3560		2a : Function of homologous gene experimentally demonstrated in an other organism	tilS	tRNA(Ile)-lysidine synthase (tRNA(Ile)-lysidine synthetase) (tRNA(Ile)-2-lysyl-cytidine synthase)	e : enzyme	2 : Cytoplasmic	1389 aa	cbx	2259334, 8274143	Ligates lysine onto the cytidine present at position 34 of the AUA codon-specific tRNA(Ile) that contains the anticodon CAU, in an ATP-dependent manner. Cytidine is converted to lysidine, thus changing the amino acid specificity of the tRNA from methionine to isoleucine. The aminoacyl-tRNA synthetases (EC:6.1.1.) catalyse the attachment of an amino acid to its cognate transfer RNA molecule in a h…	9.4 : RNA processing 10.3 : tRNA and rRNA base modification	2.2.3 : RNA modification 7.1 : Cytoplasm	1	1	1	1	1	1
Cell Wall	Membrane-protein_CD0029	Ana Antunes	CD630_00290	CD0029		3 : Function proposed based on presence of conserved amino acid motif, structural feature or limited homology		Putative membrane protein	m : membrane component	11 : Membrane	1095 aa	Marc Monot					1	1	1	1	1	1
Cell Wall	Peptidoglycan_CD0122-CD0123	Marc Monot	CD630_01220	CD0122		3 : Function proposed based on presence of conserved amino acid motif, structural feature or limited homology		Putative exported protein	pf : putative factor	10 : Secreted	738 aa	Marc Monot					1	1	1	1	1	1
Cell Wall	Glycoprotease_CD0149-0152	Laure Saujet	CD630_01490	CD0149		3 : Function proposed based on presence of conserved amino acid motif, structural feature or limited homology		Putative P-loop ATPases	pe : putative enzyme	2 : Cytoplasmic	453 aa	Marc Monot	19246765	(IPR003442) Protein of unknown function UPF0079, ATPase bacteria This group consists of bacterial proteins, which contain a P-loop. They are probably essential to bacteria as members are found in all genomes so far sequenced and no equivalent genes have been found in the archaea and eukaryotes, suggesting the protein may be involved in cell wall biosynthesis.			1	1	1	1	1	1
Cell Wall	Glycoprotease_CD0149-0152	Laure Saujet	CD630_01500	CD0150		3 : Function proposed based on presence of conserved amino acid motif, structural feature or limited homology		Putative peptidase, M22 family	pe : putative enzyme	1 : Unknown	717 aa	Marc Monot		(IPR000905) Peptidase M22, glycoprotease			1	1	1	1	1	1
Cell Wall	Glycoprotease_CD0149-0152	Laure Saujet	CD630_01510	CD0151		3 : Function proposed based on presence of conserved amino acid motif, structural feature or limited homology	rimI	Putative alanine acetyltransferase, ribosomal family	pe : putative enzyme	2 : Cytoplasmic	477 aa	Marc Monot	2828880	(IPR000182) GCN5-related N-acetyltransferase The yeast GCN5 (yGCN5) transcriptional coactivator functions as a histone acetyltransferase (HAT) to promote transcriptional activation. A groups of enzymes in Escherichia coli that acetylate the N-terminal alanine residues of specific ribosomal proteins			1	1	1	1	1	1
Cell Wall	Glycoprotease_CD0149-0152	Laure Saujet	CD630_01520	CD0152		3 : Function proposed based on presence of conserved amino acid motif, structural feature or limited homology	gcp	Putative O-sialoglycoprotein endopeptidase	pe : putative enzyme	10 : Secreted	1017 aa	Marc Monot	1885539	(IPR000905) Peptidase M22, glycoprotease Hydrolysis of O-sialoglycoproteins cleaves 31-Arg-|-Asp-32 bond in glycophorin A. Does not cleave unglycosylated proteins, desialylated glycoproteins or glycoproteins that are only N-glycosylated Cofactor Zinc.	11.4 : Degradation of proteins, peptides, and glycopeptides	1.2.3 : Proteins/peptides/glycopeptides	1	1	1	1	1	1
Cell Wall	Membrane-protein_CD0164	Ana Antunes	CD630_01640	CD0164		3 : Function proposed based on presence of conserved amino acid motif, structural feature or limited homology		Putative membrane protein	pm : putative membrane component	11 : Membrane	294 aa	Marc Monot					1	1	1	1	1	1
Cell Wall	Lipoprotein_CD0173	Emilie Camiade	CD630_01730	CD0173		3 : Function proposed based on presence of conserved amino acid motif, structural feature or limited homology		Putative lipoprotein	lp : lipoprotein	11 : Membrane	1068 aa	cbx	20572939, 19059780, 4936887	Summary Lipoproteins are a distinct class of bacterial membrane proteins that are translocated across the cytoplasmic membrane primarily by the Sec general secretory pathway and then lipidated on a conserved cysteine by the enzyme lipoprotein diacylglycerol transferase (Lgt).	14.1 : Surface structures	1.6.10 : Lipoprotein	1	1	1	1	1	1
Cell Wall	Membrane-protein_M56_CD0181	Emilie Camiade	CD630_01810	CD0181		3 : Function proposed based on presence of conserved amino acid motif, structural feature or limited homology		Putative membrane-associated metalloprotease, M56 family	pe : putative enzyme	11 : Membrane	1134 aa	cbx	7674922, 11245199, 7516997	This group of metallopeptidases belong to MEROPS peptidase family M56 (clan M-). The predicted active site residues for members of this family occur in the motif HEXXH. The type example is BlaR1 peptidase from Bacillus licheniformis.	16.11 : Scavenge (Catabolism)	6.1 : Membrane	1	1	1	1	1	1
Cell Wall	Cell-surface_autolysin_CD0183	Isabelle Verstraete	CD630_01830	CD0183		3 : Function proposed based on presence of conserved amino acid motif, structural feature or limited homology		Putative cell wall hydrolase	pe : putative enzyme	10 : Secreted	1023 aa	Marc Monot		The Escherichia coli NLPC/Listeria P60 domain occurs at the C terminus of a number of different bacterial and viral proteins. The viral proteins are either described as tail assembly proteins or Gp19. In bacteria, the proteins are variously described as being putative tail component of prophage, invasin, invasion associated protein, putative lipoprotein, cell wall hydrolase, or putative endopepti…			1	1	1	1	1	1
Cell Wall	Membrane-protein_CD0190	Emilie Camiade	CD630_01900	CD0190		3 : Function proposed based on presence of conserved amino acid motif, structural feature or limited homology		Putative membrane protein	m : membrane component	11 : Membrane	1032 aa	cbx				6.1 : Membrane	1	1	1	1	1	1
Cell Wall	Membrane-protein_CD0314-0315	Laure Saujet	CD630_03150	CD0315		4a : Only in in Clostridium difficile		Conserved hypothetical protein	o : ORF of unknown function	1 : Unknown	213 aa	Marc Monot					1	1	1	1	1	1
Cell Wall	Cell-surface_protein_CD0386	Emilie Camiade	CD630_03860	CD0386		3 : Function proposed based on presence of conserved amino acid motif, structural feature or limited homology		Putative cell surface protein	pm : putative membrane component	11 : Membrane	3045 aa	Marc Monot		(IPR001899) Surface protein from Gram-positive cocci, anchor region Duplication (CD3392)			1	1	1	1	1	1
Cell Wall	Membrane-protein_CD0393	Claire Janoir	CD630_03930	CD0393		3 : Function proposed based on presence of conserved amino acid motif, structural feature or limited homology		Putative membrane protein	m : membrane component	11 : Membrane	528 aa	Marc Monot					1	1	1	1	1	1
Cell Wall	Membrane-protein_CD0457	Emilie Camiade	CD630_04570	CD0457		3 : Function proposed based on presence of conserved amino acid motif, structural feature or limited homology		Putative membrane protein	m : membrane component	11 : Membrane	717 aa	cbx				6.1 : Membrane	1	1	1	1	1	1
Cell Wall	Cell-wall_protein_CD0514	Laure Saujet	CD630_05140	CD0514		1a : Function experimentally demonstrated in the studied strain	cwpV	Cell surface protein	m : membrane component	11 : Membrane	4869 aa	Marc Monot	22128177, 11254569, 15887182, 19656296, 21533071	Cell surface binding protein, contains a high molecular weight SLPA-type domain C. difficile cell wall protein CwpV is phase variable and controlled by a novel switch employing an intrinsic terminator. It appears that the DNA inversion of the cwpV switch is controlled by one or more recombinases that are specific to C. difficile. The recombinase identified here, RecV, is present in all strains of…	15.3 : Cell adhesion	5.6.3 : Cell killing 6.1 : Membrane	1	1	1	1	1	1
Cell Wall	Hydrolase_CD0527	Emilie Camiade	CD630_05270	CD0527		3 : Function proposed based on presence of conserved amino acid motif, structural feature or limited homology		Putative beta-lactamase-like hydrolase	e : enzyme	1 : Unknown	747 aa	cbx	7588620	Apart from the beta-lactamases a number of other proteins contain this domain. These proteins include thiolesterases, members of the glyoxalase II family, that catalyse the hydrolysis of S-D-lactoyl-glutathione to form glutathione and D-lactic acid and a competence protein that is essential for natural transformation in Neisseria gonorrhoeae and could be a transporter involved in DNA uptake. Exce…	14.2 : Biosynthesis and degradation of murein sacculus and peptidoglycan	6.1 : Membrane 6.2 : Peptidoglycan (murein)	1	1	1	1	1	1
Cell Wall	Membrane-protein_CD0529	Emilie Camiade	CD630_05290	CD0529		3 : Function proposed based on presence of conserved amino acid motif, structural feature or limited homology		Putative membrane protein	pm : putative membrane component	11 : Membrane	471 aa	Marc Monot		Might be involved in L-cysteine uptake (low homology to Bacillus subtilis tcyP)			1	1	1	1	1	1
Cell Wall	Membrane-protein_CD0530	Emilie Camiade	CD630_05300	CD0530		3 : Function proposed based on presence of conserved amino acid motif, structural feature or limited homology		Putative membrane protein	pm : putative membrane component	11 : Membrane	852 aa	Marc Monot		(IPR016196) This entry represents the major facilitator superfamily (MFS) domain, which consists of twelve transmembrane helices. MFS proteins are the largest group of secondary membrane transporters in the cell. Among the different families of transporters, only two occur ubiquitously in all classifications of organisms these are the ATP-Binding Cassette (ABC) superfamily and the Major Facilitat…			1	1	1	1	1	1
Cell Wall	Membrane-protein_CD0546	Marc Monot	CD630_05460	CD0546		3 : Function proposed based on presence of conserved amino acid motif, structural feature or limited homology		Putative membrane protein, DUF975 family	pm : putative membrane component	11 : Membrane	780 aa	Marc Monot		(IPR010380) Protein of unknown function DUF975			1	1	1	1	1	1
Cell Wall	Membrane-protein_CD0621	Marc Monot	CD630_06210	CD0621		3 : Function proposed based on presence of conserved amino acid motif, structural feature or limited homology		Putative membrane protein	pm : putative membrane component	11 : Membrane	528 aa	cbx					1	1	1	1	1	1
Cell Wall	Membrane-protein_CD0627A-CD0628	Emilie Camiade	CD630_06271	CD0627A		3 : Function proposed based on presence of conserved amino acid motif, structural feature or limited homology		Putative ferredoxin	pc : putative carrier	1 : Unknown	231 aa	cbx	2506358, 3932661	This superfamily includes proteins containing domains which bind to iron-sulphur clusters. Members include bacterial ferredoxins, various dehydrogenases, and various reductases. Structure of the domain is an alpha-antiparallel beta sandwich. Ferredoxins are iron-sulphur proteins that mediate electron transfer in a range of metabolic reactions they fall into several subgroups according to the natu…	6.3 : Anaerobic 6.7 : Fermentation	1.3.5 : Fermentation 1.3.7 : Anaerobic respiration	1	1	1	1	1	1
Cell Wall	Membrane-protein_CD0627A-CD0628	Emilie Camiade	CD630_06280	CD0628		3 : Function proposed based on presence of conserved amino acid motif, structural feature or limited homology		Putative membrane protein	pm : putative membrane component	11 : Membrane	582 aa	cbx					1	1	1	1	1	1
Cell Wall	Conductance_potassium_CD0697	Emilie Camiade	CD630_06970	CD0697		3 : Function proposed based on presence of conserved amino acid motif, structural feature or limited homology		Putative regulator of K+ conductance	r : regulator	1 : Unknown	672 aa	cbx	11292341	The regulator of K+ conductance (RCK) domain is found in many ligand-gated K+ channels, most often attached to the intracellular carboxy terminus. The domain is prevalent among prokaryotic K+ channels, and also found in eukaryotic, high-conductance Ca2+-activated K+ channels (BK channels). [1, 2, 3]. Largely involved in redox-linked regulation of potassium channels, the N-terminal part of the RCK…	7.4 : Cations and iron carrying compounds	4.2.A.38 : The K+ Transporter (Trk) Family	1	1	1	1	1	1
Cell Wall	Cell-surface_protein_CD0755	Ana Antunes	CD630_07550	CD0755		3 : Function proposed based on presence of conserved amino acid motif, structural feature or limited homology		Putative cell surface protein	pm : putative membrane component	11 : Membrane	804 aa	Marc Monot		(IPR012902) Prepilin-type cleavage/methylation, N-terminal This short motif directs methylation of the conserved phenylalanine residue. It is most often found at the N-terminus of pilins and other proteins involved in secretion.			1	1	1	1	1	1
Cell Wall	Transglycosylase_CD0781	Emilie Camiade	CD630_07810	CD0781		3 : Function proposed based on presence of conserved amino acid motif, structural feature or limited homology		Putative penicillin-binding protein	e : enzyme	1 : Unknown	2694 aa	cbx	8830253		14.2 : Biosynthesis and degradation of murein sacculus and peptidoglycan 15.1 : Cell division	1.6.7 : Peptidoglycan (murein) 5.1 : Cell division 6.2 : Peptidoglycan (murein)	1	1	1	1	1	1
Cell Wall	Cell-wall_hydrolase_CD0960	Marc Monot	CD630_09600	CD0960		3 : Function proposed based on presence of conserved amino acid motif, structural feature or limited homology		Putative phage cell wall hydrolase	h : extrachromosomal origin	1 : Unknown	690 aa	cbx	15673505, 15691969, 16547044, 17322187, 17890338, 18708505, 3972994		17.2 : Prophage functions	8.1.5 : Lysis	1	1	1	1	1	1
Cell Wall	Cell-wall_hydrolase_CD0961	Marc Monot	CD630_09610	CD0961		3 : Function proposed based on presence of conserved amino acid motif, structural feature or limited homology		Putative phage cell wall hydrolase	h : extrachromosomal origin	1 : Unknown	1971 aa	cbx	15673505, 15691969, 16547044, 17322187, 17890338, 18708505, 3972994		17.2 : Prophage functions	8.1 : Prophage genes and phage related functions	1	1	1	1	1	1
Cell Wall	Holin_CD0971	Emilie Camiade	CD630_09710	CD0971		3 : Function proposed based on presence of conserved amino acid motif, structural feature or limited homology		Putative phage holin protein	h : extrachromosomal origin	1 : Unknown	261 aa	cbx	15673505, 15691969, 16547044, 17322187, 17890338, 18708505, 3972994		17.2 : Prophage functions	8.1 : Prophage genes and phage related functions	1	1	1	1	1	1
Cell Wall	Endolysin_CD0972	Emilie Camiade	CD630_09720	CD0972		3 : Function proposed based on presence of conserved amino acid motif, structural feature or limited homology		Putative phage-related cell wall hydrolase (endolysin)	h : extrachromosomal origin	1 : Unknown	816 aa	cbx	15673505, 15691969, 16547044, 17322187, 17890338, 18708505, 3972994		17.2 : Prophage functions	8.1.5 : Lysis	1	1	1	1	1	1
Cell Wall	GlcNAc_utilization_CD1010-CD1011	Isabelle Verstraete	CD630_10100	CD1010		2a : Function of homologous gene experimentally demonstrated in an other organism	nagA	N-acetylglucosamine-6-phosphate deacetylase (GlcNAc 6-P deacetylase)	e : enzyme	1 : Unknown	1134 aa	cbx	16816193, 1766379, 2668691, 2693951	N-acetyl-D-glucosamine 6-phosphate + H2O = D-glucosamine 6-phosphate + acetate	5.1 : Amino sugars	1.7.12 : Amino sugar conversions	1	1	1	1	1	1
Cell Wall	GlcNAc_utilization_CD1010-CD1011	Isabelle Verstraete	CD630_10110	CD1011		2a : Function of homologous gene experimentally demonstrated in an other organism	nagB	Glucosamine-6-phosphate deaminase	e : enzyme	1 : Unknown	750 aa	Marc Monot	16816193, 1766379, 2668691, 2693951	D-glucosamine 6-phosphate + H2O = D-fructose 6-phosphate + NH3 (Glucosamine-6- phosphate isomerase) (GNPDA) (GlcN6P deaminase)	5.1 : Amino sugars	1.7.12 : Amino sugar conversions	1	1	1	1	1	1
Cell Wall	Membrane-protein_CD1012	Marie Thibonnier	CD630_10120	CD1012		3 : Function proposed based on presence of conserved amino acid motif, structural feature or limited homology		Putative membrane protein	pm : putative membrane component	11 : Membrane	420 aa	cbx		/START= MCR		6.1 : Membrane	1	1	1	1	1	1
Cell Wall	GlcNAc_CD1030-CD1033	Ana Antunes	CD630_10320	CD1032		4b : Only in in Clostridium genus		Conserved hypothetical protein	o : ORF of unknown function	1 : Unknown	1086 aa	cbx					1	1	1	1	1	1
Cell Wall	Cell-wall-protein_autolysin_CD1035	Isabelle Verstraete	CD630_10350	CD1035		3 : Function proposed based on presence of conserved amino acid motif, structural feature or limited homology	cwp16	Putative N-acetylmuramoyl-L-alanine amidase, autolysin	e : enzyme	10 : Secreted	2019 aa	Marc Monot	1357079, 21252271	Duplication (CD1036, CD2784) Autolysins are involved in some important biological processes such as cell separation, cell-wall turnover, competence for genetic transformation, formation of the flagella - in particular of its basal body - and sporulation. Has a high affinity for teichoic acid-endowed peptidoglycan.Hydrolyzes the link between N-acetylmuramoyl residues and L-amino acid residues in c…	16.11 : Scavenge (Catabolism)	6.1 : Membrane 6.2 : Peptidoglycan (murein)	1	1	1	1	1	1
Cell Wall	Lipoprotein_CD1080	Isabelle Verstraete	CD630_10800	CD1080		3 : Function proposed based on presence of conserved amino acid motif, structural feature or limited homology		Putative lipoprotein	lp : lipoprotein	11 : Membrane	735 aa	cbx	20572939, 19059780, 4936887, 9335269	Lipoproteins are a distinct class of bacterial membrane proteins that are translocated across the cytoplasmic membrane primarily by the Sec general secretory pathway and then lipidated on a conserved cysteine by the enzyme lipoprotein diacylglycerol transferase (Lgt).	14.1 : Surface structures	1.6.10 : Lipoprotein	1	1	1	1	1	1
Cell Wall	Transglycosylase_CD1130-1131	Marc Monot	CD630_11300	CD1130		3 : Function proposed based on presence of conserved amino acid motif, structural feature or limited homology		Putative lytic transglycosylase-like protein	pe : putative enzyme	1 : Unknown	555 aa	cbx	8203016	Bacterial lytic transglycosylases degrade murein via cleavage of the beta-1,4-glycosidic bond between N-acetylmuramic acid and N-acetylglucosamine, with the concomitant formation of a 1,6-anhydrobond in the muramic acid residue. There are both soluble (Slt enzymes) and membrane-bound (Mlt enzymes) lytic transglycosylases that differ in size, sequence, activity, specificity and location.	14.2 : Biosynthesis and degradation of murein sacculus and peptidoglycan 15.1 : Cell division	1.6.7 : Peptidoglycan (murein) 5.1 : Cell division 6.2 : Peptidoglycan (murein)	1	1	1	1	1	1
Cell Wall	Glycosyl_transferase_CD1215-1220	Isabelle Verstraete	CD630_12150	CD1215		3 : Function proposed based on presence of conserved amino acid motif, structural feature or limited homology		Putative pyrophosphokinase, DUF115 family	pe : putative enzyme	1 : Unknown	1122 aa	cbx	11435118	Thiamin pyrophosphokinase (TPK, EC:2.7.6.2) catalyzes the transfer of a pyrophosphate group from ATP to vitamin B1 (thiamin) to form the coenzyme thiamin pyrophosphate (TPP). Thus, TPK is important for the formation of a coenzyme required for central metabolic functions. The structure of thiamin pyrophosphokinase suggests that the enzyme may operate by a mechanism of pyrophosphoryl transfer simil…	18.1 : Enzymes of unknown specificity		1	1	1	1	1	1
Cell Wall	Glycosyl_transferase_CD1215-1220	Isabelle Verstraete	CD630_12160	CD1216		4b : Only in in Clostridium genus		Conserved hypothetical protein	o : ORF of unknown function	1 : Unknown	876 aa	cbx					1	1	1	1	1	1
Cell Wall	Glycosyl_transferase_CD1215-1220	Isabelle Verstraete	CD630_12170	CD1217		3 : Function proposed based on presence of conserved amino acid motif, structural feature or limited homology		Putative glycosyl transferase, family 2	pe : putative enzyme	1 : Unknown	693 aa	Marc Monot	10350455	(IPR001173) Glycosyl transferase, family 2 This domain is found in a diverse family of glycosyl transferases that transfer the sugar from UDP-glucose, UDP-N-acetyl-galactosamine, GDP-mannose or CDP-abequose, to a range of substrates including cellulose, dolichol phosphate and teichoic acids.	14.3 : Biosynthesis and degradation of surface polysaccharides and lipopolysaccharides	1.2.4 : Polysaccharides 1.6.3 : Lipopolysaccharide 1.6.9 : Polysaccharides, cytoplasmic	1	1	1	1	1	1
Cell Wall	Glycosyl_transferase_CD1215-1220	Isabelle Verstraete	CD630_12180	CD1218		3 : Function proposed based on presence of conserved amino acid motif, structural feature or limited homology		Putative glycosyl transferase	pe : putative enzyme	11 : Membrane	825 aa	Marc Monot					1	1	1	1	1	1
Cell Wall	Glycosyl_transferase_CD1215-1220	Isabelle Verstraete	CD630_12190	CD1219		4 : Homologs of previously reported genes of unknown function		Conserved hypothetical protein	o : ORF of unknown function	1 : Unknown	1068 aa	cbx					1	1	1	1	1	1
Cell Wall	Glycosyl_transferase_CD1215-1220	Isabelle Verstraete	CD630_12200	CD1220		3 : Function proposed based on presence of conserved amino acid motif, structural feature or limited homology	nudF	Putative hydrolase, NUDIX family	pe : putative enzyme	1 : Unknown	537 aa	cbx	16378245, 10373642, 8810257	MutT is a small bacterial protein (~12-15Kd) involved in the GO system responsible for removing an oxidatively damaged form of guanine (8-hydroxy- guanine or 7,8-dihydro-8-oxoguanine) from DNA and the nucleotide pool. 8-oxo-dGTP is inserted opposite dA and dC residues of template DNA with near equal efficiency, leading to A-T to G-C transversions. MutT specifically degrades 8-oxo-dGTP to the mono…	2.2 : Nucleotide and nucleoside interconversions	1.7.33 : Nucleotide and nucleoside conversions	1	1	1	1	1	1
Cell Wall	Membrane-protein_CD1221	Emilie Camiade	CD630_12210	CD1221		3 : Function proposed based on presence of conserved amino acid motif, structural feature or limited homology		Putative membrane protein	m : membrane component	11 : Membrane	606 aa	cbx					1	1	1	1	1	1
Cell Wall	Membrane-protein_CD1288	Laure Saujet	CD630_12880	CD1288		3 : Function proposed based on presence of conserved amino acid motif, structural feature or limited homology		Putative membrane protein	pm : putative membrane component	11 : Membrane	738 aa	Marc Monot		(IPR007404) Protein of unknown function DUF457, transmembrane			1	1	1	1	1	1
Cell Wall	Translocase_ftsK_CD1324	Emilie Camiade	CD630_13240	CD1324		2a : Function of homologous gene experimentally demonstrated in an other organism	ftsK	DNA FtsK/SpoIIIE translocase	e : enzyme	11 : Membrane	2412 aa	cbx	11433368	The FtsK/SpoIIIE domain is found extensively in a wide variety of proteins from prokaryotes and plasmids some of which contain up to three copies.The domain contains a putative ATP binding P-loop motif. A mutation in FtsK causes a temperature sensitive block in cell division and it is involved in peptidoglycan synthesis or modification. The SpoIIIE protein is implicated in intercellular chromosom…	15.1 : Cell division	4.9.A.16 : The Septal DNA Translocator (SDT) Family 5.1 : Cell division 6.2 : Peptidoglycan (murein)	1	1	1	1	1	1
Cell Wall	Peptidoglycan_Signal-PeptidaseI_CD1331-CD1332	Emilie Camiade	CD630_13310	CD1331		2a : Function of homologous gene experimentally demonstrated in an other organism	sip3	Signal peptidase I, S26A family	e : enzyme	1 : Unknown	531 aa	cbx	7845208	Proteolytic enzymes that exploit serine in their catalytic activity are ubiquitous, being found in viruses, bacteria and eukaryotes. They include a wide range of peptidase activity, including exopeptidase, endopeptidase, oligopeptidase and omega-peptidase activity. Over 20 families (denoted S1 - S66) of serine protease have been identified, these being grouped into clans on the basis of structura…	11.1 : Protein and peptide secretion and trafficking	2.3.5 : Export, signal peptide cleavage	1	1	1	1	1	1
Cell Wall	Peptidoglycan_Signal-PeptidaseI_CD1331-CD1332	Emilie Camiade	CD630_13320	CD1332		2a : Function of homologous gene experimentally demonstrated in an other organism	uppP1	Undecaprenyl-diphosphatase 1 (Undecaprenyl pyrophosphate phosphatase 1) (Bacitracin resistance protein 1)	e : enzyme	11 : Membrane	825 aa	cbx	15946938, 15778224	Undecaprenyl diphosphate + H(2)O = undecaprenyl phosphate + phosphate Catalyzes the dephosphorylation of undecaprenyl diphosphate (UPP). Confers resistance to bacitracin. Bacitracin is thought to be involved in the inhibition of peptidoglycan synthesis by sequestering undecaprenyl diphosphate, thereby reducing the pool of lipid carrier available.	14.2 : Biosynthesis and degradation of murein sacculus and peptidoglycan 15.8 : Toxin production and resistance	1.6.7 : Peptidoglycan (murein) 5.6.4 : Drug resistance/sensitivity 6.1 : Membrane	1	1	1	1	1	1
Cell Wall	Lipoprotein_CD1348	Laure Saujet	CD630_13480	CD1348		3 : Function proposed based on presence of conserved amino acid motif, structural feature or limited homology		Putative lipoprotein	lp : lipoprotein	1 : Unknown	537 aa	cbx			14.1 : Surface structures	1.6.10 : Lipoprotein	1	1	1	1	1	1
Cell Wall	Membrane-protein_CD1358	Emilie Camiade	CD630_13580	CD1358		3 : Function proposed based on presence of conserved amino acid motif, structural feature or limited homology		Putative membrane protein	pm : putative membrane component	11 : Membrane	417 aa	cbx					1	1	1	1	1	1
Cell Wall	Surface_polysaccharide_CD1389-CD1390	Isabelle Poquet	CD630_13890	CD1389		3 : Function proposed based on presence of conserved amino acid motif, structural feature or limited homology		Putative chloromuconate cycloisomerase	pe : putative enzyme	1 : Unknown	1068 aa	cbx	11747448, 2215699	Mandelate racemase EC:5.1.2.2 (MR) and muconate lactonizing enzyme EC:5.5.1.1 (MLE) are two bacterial enzymes involved in aromatic acid catabolism. They catalyze mechanistically distinct reactions yet they are related at the level of their primary, quaternary (homooctamer) and tertiary structures. A number of other proteins also seem to be evolutionary related to these two enzymes. These include,…	14.3 : Biosynthesis and degradation of surface polysaccharides and lipopolysaccharides	1.6.7 : Peptidoglycan (murein)	1	1	1	1	1	1
Cell Wall	Surface_polysaccharide_CD1389-CD1390	Isabelle Poquet	CD630_13900	CD1390		4b : Only in in Clostridium genus		Conserved hypothetical protein, DUF819 family	o : ORF of unknown function	1 : Unknown	1161 aa	cbx					1	1	1	1	1	1
Cell Wall	Membrane-protein_CD1395	Marc Monot	CD630_13950	CD1395		3 : Function proposed based on presence of conserved amino acid motif, structural feature or limited homology		Putative membrane protein	m : membrane component	11 : Membrane	444 aa	Marc Monot					1	1	1	1	1	1
Cell Wall	Peptidoglycan_synthesis_CD1407-CD1408	Emilie Camiade	CD630_14070	CD1407		2a : Function of homologous gene experimentally demonstrated in an other organism		Transcriptional regulator, GntR family	r : regulator	2 : Cytoplasmic	1449 aa	cbx	18805984	Many bacterial transcription regulation proteins bind DNA through a helix-turn-helix (HTH) motif, which can be classified into subfamilies on the basis of sequence similarities. The HTH GntR family has many members distributed among diverse bacterial groups that regulate various biological processes. It was named GntR after the Bacillus subtilis repressor of the gluconate operon. Family members i…	9 : Transcription	3.1.2 : Transcriptional level 7.1 : Cytoplasm	1	1	1	1	1	1
Cell Wall	Membrane-protein_CD1413	Emilie Camiade	CD630_14130	CD1413		3 : Function proposed based on presence of conserved amino acid motif, structural feature or limited homology		Putative membrane protein	m : membrane component	11 : Membrane	945 aa	cbx		This domain is found in proteins including the Erwinia chrysanthemi PecM protein, which is involved in pectinase, cellulase and blue pigment regulation and the Salmonella typhimurium PagO protein, the function of which is unknown. Many members of this family have no known function and are predicted to be integral membrane proteins and many of the proteins contain two copies of the domain (It's th…			1	1	1	1	1	1
Cell Wall	Transporter_magnesium_CD1425	Emilie Camiade	CD630_14250	CD1425		3 : Function proposed based on presence of conserved amino acid motif, structural feature or limited homology		Putative magnesium transporter	pt : putative transporter	11 : Membrane	675 aa	cbx	10550680, 9622348	The MgtC protein is found in an operon with the Mg2+ transporter protein MgtB. The function of MgtC and its homologues is not known, but it is thought that MgtC may act as an accessory protein for MgtB, thus mediating magnesium influx into the cytosol. Also included in this family are the Bacillus subtilis SapB protein and several hypothetical proteins.			1	1	1	1	1	1
Cell Wall	Membrane-protein_CD1441	Emilie Camiade	CD630_14410	CD1441		3 : Function proposed based on presence of conserved amino acid motif, structural feature or limited homology		Putative membrane protein	pm : putative membrane component	11 : Membrane	867 aa	cbx				6.1 : Membrane	1	1	1	1	1	1
Cell Wall	Cell-wall-protein_Peptidoglycan_CD1469	Ana Antunes	CD630_14690	CD1469		3 : Function proposed based on presence of conserved amino acid motif, structural feature or limited homology	cwp20	Putative cell surface protein putative penicillin-binding protein	pm : putative membrane component	11 : Membrane	3024 aa	Marc Monot	21252271	(IPR001466) Beta-lactamase			1	1	1	1	1	1
Cell Wall	Membrane-protein_CD1630	Laure Saujet	CD630_16300	CD1630		3 : Function proposed based on presence of conserved amino acid motif, structural feature or limited homology		Putative membrane protein	pm : putative membrane component	11 : Membrane	537 aa	Marc Monot		(IPR016956) LexA regulated metal-dependent membrane hydrolase, predicted			1	1	1	1	1	1
Cell Wall	Lipoate-protein_ligase_LplA_CD1654	Isabelle Verstraete	CD630_16540	CD1654		3 : Function proposed based on presence of conserved amino acid motif, structural feature or limited homology		Putative lipoate-protein ligase	pe : putative enzyme	2 : Cytoplasmic	987 aa	cbx	9218413, 7639702	(1) ATP + lipoate = diphosphate + lipoyl-AMP. (2) Lipoyl-AMP + protein = protein N(6)-(lipoyl)lysine + AMP Responsible for lipoylation in the presence of exogenous lipoic acid. -!- Lipoylation is essential for the function of several key enzymes involved in oxidative metabolism, including pyruvate dehydrogenase (E(2) domain), 2-oxoglutarate dehydrogenase (E(2) domain), the branched-chain 2-oxoaci…	10.1 : tRNA aminoacylation	2.3.1 : Amino acid-activation 7.1 : Cytoplasm	1	1	1	1	1	1
Cell Wall	Cell-wall_protein_CD1751	Emilie Camiade	CD630_17510	CD1751		1a : Function experimentally demonstrated in the studied strain	cwp13	Cell surface protein	e : enzyme	11 : Membrane	2388 aa	Marc Monot	21252271, 21531808	domain similar to SlpA Both Cwp84 and Cwp13 are produced as pro-enzymes which are processed by cleavage to produce mature enzymes. In the case of Cwp84, this cleavage does not appear to be autocatalytic, whereas in Cwp13 auto-catalysis was demonstrated as a Cys109Ala mutant did not undergo processing. Cwp13 appears to have a role in processing of Cwp84, but is not essential for Cwp84 activity. Cw…	16.1 : Circulate 16.13 : Shape	6.1 : Membrane	1	1	1	1	1	1
Cell Wall	Membrane-protein_CD1763	Laure Saujet	CD630_17630	CD1763		3 : Function proposed based on presence of conserved amino acid motif, structural feature or limited homology		Putative membrane protein	pm : putative membrane component	11 : Membrane	267 aa	cbx					1	1	1	1	1	1
Cell Wall	Lipoprotein_CD1766	Emilie Camiade	CD630_17660	CD1766		3 : Function proposed based on presence of conserved amino acid motif, structural feature or limited homology		Putative lipoprotein	lp : lipoprotein	11 : Membrane	465 aa	Marc Monot					1	1	1	1	1	1
Cell Wall	Membrane-protein_CD1801	Laure Saujet	CD630_18010	CD1801		3 : Function proposed based on presence of conserved amino acid motif, structural feature or limited homology		Putative membrane protein	m : membrane component	11 : Membrane	861 aa	Marc Monot		/START=MR+1		6.1 : Membrane	1	1	1	1	1	1
Cell Wall	Cell-wall-protein_Hydrolase_CD1802-CD1803	Claire Janoir	CD630_18020	CD1802		3 : Function proposed based on presence of conserved amino acid motif, structural feature or limited homology		Putative hydrolase, metallo-beta-lactamase superfamily	pe : putative enzyme	1 : Unknown	891 aa	cbx					1	1	1	1	1	1
Cell Wall	Cell-wall-protein_Hydrolase_CD1802-CD1803	Claire Janoir	CD630_18030	CD1803		3 : Function proposed based on presence of conserved amino acid motif, structural feature or limited homology	cwp23	Putative cell wall-binding protein	pf : putative factor	10 : Secreted	1755 aa	Marc Monot	11254569, 1356138, 21252271	(IPR007253) Putative cell wall-binding domain these repeats are found in multiple tandem copies in proteins including amidase enhancers and adhesins.domain similar to SlpA			1	1	1	1	1	1
Cell Wall	Membrane-protein_CD1819	Marc Monot	CD630_18190	CD1819		3 : Function proposed based on presence of conserved amino acid motif, structural feature or limited homology		Putative membrane protein	m : membrane component	11 : Membrane	1155 aa	cbx					1	1	1	1	1	1
Cell Wall	Membrane-protein_CD1933-1934	Laure Saujet	CD630_19330	CD1933		3 : Function proposed based on presence of conserved amino acid motif, structural feature or limited homology		Putative membrane protein	m : membrane component	11 : Membrane	846 aa	cbx					1	1	1	1	1	1
Cell Wall	Membrane-protein_CD1933-1934	Laure Saujet	CD630_19340	CD1934		4c : Only in Firmicutes phylum		Conserved hypothetical protein	o : ORF of unknown function	1 : Unknown	372 aa	cbx					1	1	1	1	1	1
Cell Wall	Membrane-protein_CD1950	Isabelle Verstraete	CD630_19500	CD1950		3 : Function proposed based on presence of conserved amino acid motif, structural feature or limited homology		Putative membrane protein	pm : putative membrane component	11 : Membrane	861 aa	cbx				6.1 : Membrane	1	1	1	1	1	1
Cell Wall	Membrane-protein_CD1989	Emilie Camiade	CD630_19890	CD1989		3 : Function proposed based on presence of conserved amino acid motif, structural feature or limited homology		Putative membrane protein	pm : putative membrane component	11 : Membrane	399 aa	Marc Monot					1	1	1	1	1	1
Cell Wall	SH3_CD1990	Marc Monot	CD630_19900	CD1990		3 : Function proposed based on presence of conserved amino acid motif, structural feature or limited homology		Putative protein with SH3 domain	pf : putative factor	1 : Unknown	486 aa	cbx	18537677, 18508559, 16134966, 15853651, 11256992	SH3 (src Homology-3) domains are small protein modules containing approximately 50 amino acid residues. They are found in a great variety of intracellular or membrane-associated proteins for example, in a variety of proteins with enzymatic activity, in adaptor proteins that lack catalytic sequences and in cytoskeletal proteins, such as fodrin and yeast actin binding protein ABP-1. The SH3 domain …			1	1	1	1	1	1
Cell Wall	Lipoprotein_CD1992	Isabelle Verstraete	CD630_19920	CD1992		3 : Function proposed based on presence of conserved amino acid motif, structural feature or limited homology		Putative lipoprotein	lp : lipoprotein	11 : Membrane	846 aa	cbx	19059780		14.1 : Surface structures	1.6.10 : Lipoprotein	1	1	1	1	1	1
Cell Wall	Membrane-protein_CD1995	Emilie Camiade	CD630_19950	CD1995		3 : Function proposed based on presence of conserved amino acid motif, structural feature or limited homology		Putative membrane protein	m : membrane component	11 : Membrane	753 aa	cbx		This family is found in integral membrane proteins of prokaryotes which are uncharacterised.			1	1	1	1	1	1
Cell Wall	Lipoprotein_CD2052	Isabelle Verstraete	CD630_20520	CD2052		3 : Function proposed based on presence of conserved amino acid motif, structural feature or limited homology		Putative lipoprotein	lp : lipoprotein	11 : Membrane	660 aa	cbx		/START= MCSR	14.1 : Surface structures	1.6.10 : Lipoprotein	1	1	1	1	1	1
Cell Wall	Membrane-protein_CD2192	Emilie Camiade	CD630_21920	CD2192		3 : Function proposed based on presence of conserved amino acid motif, structural feature or limited homology		Putative membrane protein	pm : putative membrane component	11 : Membrane	354 aa	cbx					1	1	1	1	1	1
Cell Wall	Cell-wall_protein_CD2193	Pierre Boudry	CD630_21930	CD2193		3 : Function proposed based on presence of conserved amino acid motif, structural feature or limited homology	cwp24	Putative cell wall-binding protein	m : membrane component	11 : Membrane	1443 aa	Marc Monot	21252271	Repeat 2 is found in multiple tandem copies in proteins including amidase enhancers and adhesins. domain similar to SlpA			1	1	1	1	1	1
Cell Wall	Membrane-protein_CD2205	Emilie Camiade	CD630_22050	CD2205		3 : Function proposed based on presence of conserved amino acid motif, structural feature or limited homology		Putative membrane protein	m : membrane component	11 : Membrane	1167 aa	cbx					1	1	1	1	1	1
Cell Wall	Lipoprotein_CD2227	Emilie Camiade	CD630_22270	CD2227		3 : Function proposed based on presence of conserved amino acid motif, structural feature or limited homology		Putative radical SAM superfamily lipoprotein	lp : lipoprotein	2 : Cytoplasmic	858 aa	cbx		Radical SAM proteins catalyze diverse reactions, including unusual methylations, isomerization, sulphur insertion, ring formation, anaerobic oxidation and protein radical formation. Evidence exists that these proteins generate a radical species by reductive cleavage of S:-adenosylmethionine (SAM) through an unusual Fe-S centre.	14 : Cell envelope	1.6.10 : Lipoprotein	1	1	1	1	1	1
Cell Wall	Cell-wall_metabolism_CD2239-2241	Ana Antunes	CD630_22390	CD2239		3 : Function proposed based on presence of conserved amino acid motif, structural feature or limited homology		Putative Na+/solute symporter, SSS family	t : transporter	11 : Membrane	1503 aa	cbx	19031293	Sodium/substrate symport (or co-transport) is a widespread mechanism of solute transport across cytoplasmic membranes of pro- and eukaryotic cells. Thereby the energy stored in an inwardly directed electrochemical sodium gradient (sodium motive force, SMF) is used to drive solute accumulation against a concentration gradient. The SMF is generated by primary sodium pumps (e.g. sodium/potassium ATP…	7.7 : Unknown substrate	4.2.A.21 : The Solute:Sodium Symporter (SSS) Family 6.1 : Membrane	1	1	1	1	1	1
Cell Wall	Cell-wall_metabolism_CD2239-2241	Ana Antunes	CD630_22400	CD2240		1c : Function experimentally demonstrated in the studied genus	nanA	Acetylneuraminate lyase	e : enzyme	2 : Cytoplasmic	882 aa	Marc Monot	10419949, 19304853, 18765901	N-acetylneuraminate = N-acetyl-D-mannosamine + pyruvate N-acetylneuraminate lyase catalyzes the cleavage of N-acetylneuraminic acid (sialic acid) to form pyruvate and N-acetyl-D-mannosamine. The enzyme plays an important role in the regulation of sialic acid metabolism in bacteria. (N-acetylneuraminic acid aldolase) (Acetylneuraminate pyruvate-lyase) (Sialic acid lyase) (Sialate lyase) (Sialic ac…	5.1 : Amino sugars 14.3 : Biosynthesis and degradation of surface polysaccharides and lipopolysaccharides	1.7.12 : Amino sugar conversions 6.3 : Surface antigens (ECA, O antigen of LPS)	1	1	1	1	1	1
Cell Wall	Cell-wall_metabolism_CD2239-2241	Ana Antunes	CD630_22410	CD2241		1c : Function experimentally demonstrated in the studied genus	nanE	N-acetylmannosamine-6-phosphate 2-epimerase (ManNAc-6-P epimerase)	e : enzyme	2 : Cytoplasmic	672 aa	cbx	10419949, 19304853, 18765901	N-acyl-D-glucosamine 6-phosphate = N-acyl-D- mannosamine 6-phosphate Converts N-acetylmannosamine-6-phosphate (ManNAc-6-P) to N-acetylglucosamine-6-phosphate (GlcNAc-6-P)	5.1 : Amino sugars 14.3 : Biosynthesis and degradation of surface polysaccharides and lipopolysaccharides	1.7.12 : Amino sugar conversions 6.3 : Surface antigens (ECA, O antigen of LPS) 7.1 : Cytoplasm	1	1	1	1	1	1
Cell Wall	Membrane-protein_CD2295	Laure Saujet	CD630_22950	CD2295		3 : Function proposed based on presence of conserved amino acid motif, structural feature or limited homology		Putative membrane protein	pm : putative membrane component	11 : Membrane	465 aa	cbx				6.1 : Membrane	1	1	1	1	1	1
Cell Wall	Membrane-protein_CD2346	Marc Monot	CD630_23460	CD2346		3 : Function proposed based on presence of conserved amino acid motif, structural feature or limited homology		Putative membrane protein	m : membrane component	11 : Membrane	600 aa	Marc Monot		/START= MR			1	1	1	1	1	1
Cell Wall	Membrane-protein_CD2376	Emilie Camiade	CD630_23760	CD2376		3 : Function proposed based on presence of conserved amino acid motif, structural feature or limited homology		Putative membrane protein	pm : putative membrane component	11 : Membrane	1023 aa	cbx					1	1	1	1	1	1
Cell Wall	Peptidoglycan_CD2388	Marc Monot	CD630_23880	CD2388		3 : Function proposed based on presence of conserved amino acid motif, structural feature or limited homology		Putative peptidoglycan-binding/hydrolysing protein	pe : putative enzyme	11 : Membrane	603 aa	cbx	9555893	This entry represents peptidoglycan binding domain (PGBD), as well as related domains that share the same structure. PGBD may have a general peptidoglycan binding function, has a core structure consisting of a closed, three-helical bundle with a left-handed twist. It is found at the N or C terminus of a variety of enzymes involved in bacterial cell wall degradation.	14.2 : Biosynthesis and degradation of murein sacculus and peptidoglycan	6.2 : Peptidoglycan (murein)	1	1	1	1	1	1
Cell Wall	Lipoprotein_CD2481-2482	Emilie Camiade	CD630_24810	CD2481		2a : Function of homologous gene experimentally demonstrated in an other organism	ung	Uracil-DNA glycosylase (UDG)	e : enzyme	2 : Cytoplasmic	675 aa	cbx	2836397, 1429601	Excises uracil residues from the DNA which can arise as a result of misincorporation of dUMP residues by DNA polymerase or due to deamination of cytosine.	8.1 : DNA replication, recombination, and repair	2.1.4 : DNA repair 7.1 : Cytoplasm	1	1	1	1	1	1
Cell Wall	Carboxypeptidase_CD2504	Marc Monot	CD630_25040	CD2504		3 : Function proposed based on presence of conserved amino acid motif, structural feature or limited homology		Putative D-alanyl-D-alanine carboxypeptidase	pe : putative enzyme	11 : Membrane	648 aa	cbx	8631706	* N-acetylmuramoyl-L-alanyl-D-glutamyl-L-lysyl-D-alanyl-D-alanine-diphosphoundecaprenyl-N-acetylglucosamine + H2O <=> N-acetylmuramoyl-L-alanyl-D-glutamyl-L-lysyl-D-alanyl-diphosphoundecaprenyl-N-acetylglucosamine + D-alanine * a N-acetylglucosamine--N-acetylmuramyl-(pentapeptide) pyrophosphoryl-undecaprenol + H2O <=> a N-acetylglucosamine--N-acetylmuramyl-(tetrapeptide) pyrophosphoryl-undecapren…	14.1 : Surface structures 16.13 : Shape	6.2 : Peptidoglycan (murein) 6.3 : Surface antigens (ECA, O antigen of LPS)	1	1	1	1	1	1
Cell Wall	Membrane-protein_CD2520	Laure Saujet	CD630_25200	CD2520		3 : Function proposed based on presence of conserved amino acid motif, structural feature or limited homology		Putative conjugative transposon antibiotic resistance protein	m : membrane component	11 : Membrane	669 aa	cbx	7867956, 12568329, 12568327, 20528466, 17949300, 17650959, 17261630, 16788196, 16565159, 11320127, 11157942, 11073898, 10850994, 10436923, 8863741	/START= MSR This entry represents a conserved sequence region found in the VanZ protein and also several phosphotransbutyrylases. VanZ confers low-level resistance to the glycopeptide antibiotic teicoplanin (Te). Analysis of cytoplasmic peptidoglycan precursors, accumulated in the presence of ramoplanin, showed that VanZ-mediated Te resistance does not involve incorporation of a substituent of D-…	15.8 : Toxin production and resistance 17.3 : Transposon functions	5.6.4 : Drug resistance/sensitivity 6.1 : Membrane 8.3 : Transposon related	1	1	1	1	1	1
Cell Wall	Lipoprotein_CD2538	Marc Monot	CD630_25380	CD2538		3 : Function proposed based on presence of conserved amino acid motif, structural feature or limited homology		Putative lipoprotein	lp : lipoprotein	11 : Membrane	885 aa	cbx			14 : Cell envelope	1.6.10 : Lipoprotein	1	1	1	1	1	1
Cell Wall	Membrane-protein_CD2616-2617	Ana Antunes	CD630_26160	CD2616		4a : Only in in Clostridium difficile		Conserved hypothetical protein	o : ORF of unknown function	1 : Unknown	273 aa	cbx		/START= MR			1	1	1	1	1	1
Cell Wall	Membrane-protein_CD2616-2617	Ana Antunes	CD630_26170	CD2617		3 : Function proposed based on presence of conserved amino acid motif, structural feature or limited homology		Putative membrane protein	pm : putative membrane component	11 : Membrane	873 aa	cbx				6.1 : Membrane	1	1	1	1	1	1
Cell Wall	Membrane-protein_CD2625	Ana Antunes	CD630_26250	CD2625		3 : Function proposed based on presence of conserved amino acid motif, structural feature or limited homology		Putative membrane protein	m : membrane component	11 : Membrane	1041 aa	Marc Monot					1	1	1	1	1	1
Cell Wall	Membrane-protein_CD2647	Marc Monot	CD630_26470	CD2647		3 : Function proposed based on presence of conserved amino acid motif, structural feature or limited homology		Putative membrane protein	pm : putative membrane component	11 : Membrane	354 aa	cbx				6.1 : Membrane	1	1	1	1	1	1
Cell Wall	Membrane-protein_CD2689-2690	Laure Saujet	CD630_26890	CD2689		3 : Function proposed based on presence of conserved amino acid motif, structural feature or limited homology		Putative lipoprotein	lp : lipoprotein	11 : Membrane	1227 aa	cbx			14 : Cell envelope	1.6.10 : Lipoprotein	1	1	1	1	1	1
Cell Wall	Membrane-protein_CD2689-2690	Laure Saujet	CD630_26900	CD2690		3 : Function proposed based on presence of conserved amino acid motif, structural feature or limited homology		Putative membrane-associated phosphatase	pe : putative enzyme	11 : Membrane	933 aa	cbx	1938882	Class A bacterial acid phosphatases (EC:3.1.3.2) are a group of related proteins that catalyse the conversion of an orthophosphoric monoester and water to an alcohol and orthophosphate. This reaction is non-specific and occurs in the periplasm. The enzyme is found as a homotetramer in Morganella morganii (Proteus morganii) and possibly as a homodimer in Salmonella typhimurium, where it is regulat…		6.1 : Membrane	1	1	1	1	1	1
Cell Wall	Membrane-protein_CD2697-2699	Ana Antunes	CD630_26990	CD2699		3 : Function proposed based on presence of conserved amino acid motif, structural feature or limited homology		Putative membrane protein	pm : putative membrane component	11 : Membrane	669 aa	cbx				6.1 : Membrane	1	1	1	1	1	1
Cell Wall	Cell-wall_protein_CD2713	Laure Saujet	CD630_27130	CD2713		1a : Function experimentally demonstrated in the studied strain	ldtcd2	L,D-transpeptidases	e : enzyme	11 : Membrane	1935 aa	Marc Monot	21685382	/START= MSR The inactivation of either CD630_27130, CD630_29630 significantly decreased the abundance of 3-3 cross-links, leading to a markedly decrease of peptidoglycan reticulation and demonstrating that both CD630_27130, CD630_29630 encoded proteins have a redundant L,D-transpeptidase activity			1	1	1	1	1	1
Cell Wall	Membrane-protein_CD2727-2728	Marc Monot	CD630_27270	CD2727		3 : Function proposed based on presence of conserved amino acid motif, structural feature or limited homology		Putative membrane protein	pm : putative membrane component	11 : Membrane	789 aa	cbx					1	1	1	1	1	1
Cell Wall	Membrane-protein_CD2727-2728	Marc Monot	CD630_27280	CD2728		3 : Function proposed based on presence of conserved amino acid motif, structural feature or limited homology		Putative membrane protein	pm : putative membrane component	11 : Membrane	474 aa	cbx					1	1	1	1	1	1
Cell Wall	Membrane-protein_CD2730-2731	Marc Monot	CD630_27300	CD2730		4c : Only in Firmicutes phylum		Conserved hypothetical protein	o : ORF of unknown function	1 : Unknown	294 aa	cbx					1	1	1	1	1	1
Cell Wall	Membrane-protein_CD2730-2731	Marc Monot	CD630_27310	CD2731		3 : Function proposed based on presence of conserved amino acid motif, structural feature or limited homology		Putative membrane protein	pm : putative membrane component	11 : Membrane	402 aa	Marc Monot					1	1	1	1	1	1
Cell Wall	Cell-wall_protein_CD2735	Emilie Camiade	CD630_27350	CD2735		3 : Function proposed based on presence of conserved amino acid motif, structural feature or limited homology	cwp14	Putative cell wall-binding protein	pm : putative membrane component	11 : Membrane	1428 aa	Marc Monot		domain similar to SlpA			1	1	1	1	1	1
Cell Wall	Lipoprotein_CD2763	Isabelle Verstraete	CD630_27630	CD2763		3 : Function proposed based on presence of conserved amino acid motif, structural feature or limited homology		Putative lipoprotein	lp : lipoprotein	11 : Membrane	471 aa	cbx	4936887		14 : Cell envelope	1.6.10 : Lipoprotein 6.1 : Membrane	1	1	1	1	1	1
Cell Wall	Cell-wall_protein_CD2767	Marc Monot	CD630_27670	CD2767		3 : Function proposed based on presence of conserved amino acid motif, structural feature or limited homology	cwp19	Putative cell surface protein	m : membrane component	11 : Membrane	2112 aa	Marc Monot	21252271, 21795789	(IPR003790) Protein of unknown function DUF187 (IPR007253) Putative cell wall binding repeat 2 Domain similar to SlpA			1	1	1	1	1	1
Cell Wall	Capsule_CD2769-2781	Marc Monot	CD630_27690	CD2769		3 : Function proposed based on presence of conserved amino acid motif, structural feature or limited homology		Putative polysaccharide biosynthesis protein	pm : putative membrane component	11 : Membrane	1914 aa	Marc Monot	15661000	(IPR003869) Polysaccharide biosynthesis protein CapD This domain is found in diverse bacterial polysaccharide biosynthesis proteins including the CapD protein from Staphylococcus aureus, the WalL protein, mannosyl-transferase, and several putative epimerases. The CapD protein is required for biosynthesis of type 1 capsular polysaccharide.			1	1	1	1	1	1
Cell Wall	Capsule_CD2769-2781	Marc Monot	CD630_27700	CD2770		3 : Function proposed based on presence of conserved amino acid motif, structural feature or limited homology		Putative glycosyl transferase, group 1	pe : putative enzyme	2 : Cytoplasmic	1092 aa	Marc Monot		(IPR001296) Glycosyl transferase, group 1 The biosynthesis of disaccharides, oligosaccharides and polysaccharides involves the action of hundreds of different glycosyltransferases. These enzymes catalyse the transfer of sugar moieties from activated donor molecules to specific acceptor molecules, forming glycosidic bonds.			1	1	1	1	1	1
Cell Wall	Capsule_CD2769-2781	Marc Monot	CD630_27710	CD2771		2a : Function of homologous gene experimentally demonstrated in an other organism	rkpK	UDP-glucose 6-dehydrogenase	e : enzyme	1 : Unknown	1296 aa	cbx	19549167, 9765575	UDP-glucose + 2 NAD(+) + H(2)O = UDP-glucuronate + 2 NADH The production of exopolysaccharide (EPS) was shown to be required for the infection process by rhizobia that induce the formation of indeterminate nodules on the roots of leguminous host plants. In Sinorhizobium meliloti (also known as Rhizobium meliloti) Rm41, a capsular polysaccharide (KPS) analogous to the group II K antigens of Escher…	14.3 : Biosynthesis and degradation of surface polysaccharides and lipopolysaccharides 15.10 : Adaptations to atypical conditions	6.3 : Surface antigens (ECA, O antigen of LPS) 6.7 : Capsule (M and K antigens)	1	1	1	1	1	1
Cell Wall	Capsule_CD2769-2781	Marc Monot	CD630_27720	CD2772		3 : Function proposed based on presence of conserved amino acid motif, structural feature or limited homology	tuaG	Putative glycosyl transferase, family 2	pe : putative enzyme	2 : Cytoplasmic	753 aa	Marc Monot		(IPR001173) Glycosyl transferase, family 2 The biosynthesis of disaccharides, oligosaccharides and polysaccharides involves the action of hundreds of different glycosyltransferases. These enzymes catalyse the transfer of sugar moieties from activated donor molecules to specific acceptor molecules, forming glycosidic bonds. A classification of glycosyltransferases using nucleotide diphospho-sugar,…			1	1	1	1	1	1
Cell Wall	Capsule_CD2769-2781	Marc Monot	CD630_27740	CD2774		3 : Function proposed based on presence of conserved amino acid motif, structural feature or limited homology		Putative glycosyl transferase, family 2	pe : putative enzyme	2 : Cytoplasmic	750 aa	Marc Monot		(IPR001173) Glycosyl transferase, family 2 The biosynthesis of disaccharides, oligosaccharides and polysaccharides involves the action of hundreds of different glycosyltransferases. These enzymes catalyse the transfer of sugar moieties from activated donor molecules to specific acceptor molecules, forming glycosidic bonds. A classification of glycosyltransferases using nucleotide diphospho-sugar,…			1	1	1	1	1	1
Cell Wall	Capsule_CD2769-2781	Marc Monot	CD630_27750	CD2775		3 : Function proposed based on presence of conserved amino acid motif, structural feature or limited homology		Putative glycerophosphotransferase	pe : putative enzyme	1 : Unknown	1191 aa	Marc Monot		(IPR007554) CDP-glycerol glycerophosphotransferase Wall-associated teichoic acids are a heterogeneous class of phosphate-rich polymers that are covalently linked to the cell wall peptidoglycan of Gram-positive bacteria. They consist of a main chain of phosphodiester-linked polyols and/or sugar moieties attached to peptidoglycan via a linkage unit. CDP-glycerol:poly(glycerophosphate) glycerophosph…			1	1	1	1	1	1
Cell Wall	Capsule_CD2769-2781	Marc Monot	CD630_27760	CD2776		3 : Function proposed based on presence of conserved amino acid motif, structural feature or limited homology		Putative glycosyl transferase, family 2	pe : putative enzyme	1 : Unknown	840 aa	Marc Monot		(IPR001173) Glycosyl transferase, family 2 The biosynthesis of disaccharides, oligosaccharides and polysaccharides involves the action of hundreds of different glycosyltransferases. These enzymes catalyse the transfer of sugar moieties from activated donor molecules to specific acceptor molecules, forming glycosidic bonds. A classification of glycosyltransferases using nucleotide diphospho-sugar,…			1	1	1	1	1	1
Cell Wall	Capsule_CD2769-2781	Marc Monot	CD630_27770	CD2777		3 : Function proposed based on presence of conserved amino acid motif, structural feature or limited homology		Putative membrane protein	pm : putative membrane component	11 : Membrane	1158 aa	Marc Monot					1	1	1	1	1	1
Cell Wall	Capsule_CD2769-2781	Marc Monot	CD630_27780	CD2778		3 : Function proposed based on presence of conserved amino acid motif, structural feature or limited homology		Putative glycosyl transferase	pe : putative enzyme	2 : Cytoplasmic	723 aa	Marc Monot		(IPR007577) Glycosyltransferase sugar-binding region containing DXD motif This entry represents those sugar-binding regions of glycosyltransferases that contain a DXD motif. The DXD motif is a short conserved motif found in many families of glycosyltransferases, which add a range of different sugars to other sugars, phosphates and proteins.			1	1	1	1	1	1
Cell Wall	Capsule_CD2769-2781	Marc Monot	CD630_27790	CD2779		3 : Function proposed based on presence of conserved amino acid motif, structural feature or limited homology	manC	Putative mannose-1-phosphate guanylyltransferase	pe : putative enzyme	2 : Cytoplasmic	1074 aa	Marc Monot		(IPR001538) Mannose-6-phosphate isomerase, type II, C-terminal Mannose-6-phosphate isomerase or phosphomannose isomerase (EC:5.3.1.8) (PMI) is the enzyme that catalyses the interconversion of mannose-6-phosphate and fructose-6-phosphate. (IPR005835) Nucleotidyl transferase Nucleotidyl transferases transfer nucleotides from one compound to another. This domain is found in a number of enzymes that …	6.11 : Sugars 14.3 : Biosynthesis and degradation of surface polysaccharides and lipopolysaccharides 15.10 : Adaptations to atypical conditions	1.6.2 : Colanic acid (M antigen) 1.6.17 : GDP-mannose metabolism 1.7.10 : Sugar nucleotide biosynthesis, conversions	1	1	1	1	1	1
Cell Wall	Capsule_CD2769-2781	Marc Monot	CD630_27800	CD2780		2a : Function of homologous gene experimentally demonstrated in an other organism	pgm	Alpha-phosphoglucomutase	e : enzyme	2 : Cytoplasmic	1707 aa	Marc Monot	15640167	(IPR016055) Alpha-D-phosphohexomutase, alpha/beta/alpha I, II and III	6.11 : Sugars 6.14 : Biosynthesis and degradation of polysaccharides	1.2.4.1 : Glycogen catabolism 1.7.9 : Misc. glucose metabolism	1	1	1	1	1	1
Cell Wall	Capsule_CD2769-2781	Marc Monot	CD630_27810	CD2781		2a : Function of homologous gene experimentally demonstrated in an other organism	mviN	Transmembrane virulence factor, MviN family protein	m : membrane component	11 : Membrane	1557 aa	cbx	19666716, 18832143, 18708495, 17110975, 11274131	This entry represents MviN, a family of integral membrane proteins predicted to have ten or more transmembrane regions. Although frequently listed as a virulence protein, it is not restricted to pathogens and it is an essential protein in Sinorhizobium meliloti. In a number of species its gene is adjacent to that of the uridylyltransferase GlnD, the signal-transducing enzyme that performs the key…			1	1	1	1	1	1
Cell Wall	Membrane-protein_CD2785	Isabelle Verstraete	CD630_27850	CD2785		3 : Function proposed based on presence of conserved amino acid motif, structural feature or limited homology		Putative membrane protein	m : membrane component	11 : Membrane	1113 aa	cbx					1	1	1	1	1	1
Cell Wall	Cell-surface_protein_CD2786	Marc Monot	CD630_27860	CD2786		3 : Function proposed based on presence of conserved amino acid motif, structural feature or limited homology	cwp5	Putative cell surface protein	m : membrane component	11 : Membrane	1578 aa	Marc Monot	21252271	(IPR007253) Putative cell wall binding repeat 2			1	1	1	1	1	1
Cell Wall	Cell-wall_protein_CD2787	Isabelle Poquet	CD630_27870	CD2787		1a : Function experimentally demonstrated in the studied strain	cwp84	Cell surface protein	e : enzyme	11 : Membrane	2412 aa	Marc Monot	16207956, 11254569, 21531808, 21784932	(IPR013128) Peptidase C1A, papain The catalytic residues of papain are Cys-25 and His-159, other important residues being Gln-19, which helps form the 'oxyanion hole', and Asn-175, which orientates the imidazole ring of His-159. This repeat is found in multiple tandem copies in proteins including amidase enhancers and adhesins.domain similar to SlpA putative cysteine protease Both Cwp84 and Cwp13…			1	1	1	1	1	1
Cell Wall	Membrane-protein_GtrA-family_CD2788	Laure Saujet	CD630_27880	CD2788		3 : Function proposed based on presence of conserved amino acid motif, structural feature or limited homology		Putative membrane protein, GtrA family	pt : putative transporter	11 : Membrane	402 aa	cbx		Members of this entry are predicted to be integral membrane proteins with three or four transmembrane spans. They are involved in the synthesis of cell surface polysaccharides. The GtrA family is a subset of this family. GtrA is predicted to be an integral membrane protein with 4 transmembrane spans. It is involved in O antigen modification by Shigella flexneri bacteriophage X (SfX), but does not…			1	1	1	1	1	1
Cell Wall	Cell-wall_protein_CD2789-CD2790	Laure Saujet	CD630_27890	CD2789		1b : Function experimentally demonstrated in the studied species	cwp66	Cell surface protein	m : membrane component	11 : Membrane	1833 aa	Marc Monot	16207956, 11254569	(IPR007253) Putative cell wall binding repeat 2 This repeat is found in multiple tandem copies in proteins including amidase enhancers and adhesins. This repeat is found in multiple tandem copies in proteins including amidase enhancers and adhesins. domain similar to SlpA putative adhesin			1	1	1	1	1	1
Cell Wall	Cell-wall_protein_CD2789-CD2790	Laure Saujet	CD630_27900	CD2790		3 : Function proposed based on presence of conserved amino acid motif, structural feature or limited homology		Putative LmbE-like deacetylase	pe : putative enzyme	1 : Unknown	708 aa	cbx	16511317, 12923090	This family comprises mainly deacetylases with acetylchitobiose (GlcNAc) deacetylase activity.			1	1	1	1	1	1
Cell Wall	Cell-wall_protein_CD2791	Emilie Camiade	CD630_27910	CD2791		1b : Function experimentally demonstrated in the studied species	cwp2	Cell wall binding protein	m : membrane component	11 : Membrane	1872 aa	Marc Monot	11254569, 21252271	This repeat is found in multiple tandem copies in proteins including amidase enhancers and adhesins. domain similar to SlpA			1	1	1	1	1	1
Cell Wall	S-layer_SlpA_CD2793	Ana Antunes	CD630_27930	CD2793		1a : Function experimentally demonstrated in the studied strain	slpA	Precursor of the S-layer proteins	m : membrane component	11 : Membrane	2160 aa	Marc Monot	24265687, 11254569, 12228307, 19183279	Cell wall binding proteins. This repeat is found in multiple tandem copies in proteins including amidase enhancers and adhesins.	14.1 : Surface structures	6 : Cell structure	1	1	1	1	1	1
Cell Wall	Cell-wall_protein_CD2795	Emilie Camiade	CD630_27950	CD2795		1b : Function experimentally demonstrated in the studied species	cwp11	Cell wall binding protein	m : membrane component	11 : Membrane	1602 aa	Marc Monot	11254569, 21252271	domain similar to SlpA			1	1	1	1	1	1
Cell Wall	Cell-wall_protein_CD2799	Isabelle Poquet	CD630_27990	CD2799		1b : Function experimentally demonstrated in the studied species	cwp8	Cell wall binding protein	m : membrane component	11 : Membrane	1896 aa	Marc Monot	11254569, 21252271	This repeat is found in multiple tandem copies in proteins including amidase enhancers and adhesins. domain similar to SlpA			1	1	1	1	1	1
Cell Wall	Membrane-protein_CD2820-2822	Laure Saujet	CD630_28200	CD2820		3 : Function proposed based on presence of conserved amino acid motif, structural feature or limited homology		Putative membrane protein	pm : putative membrane component	11 : Membrane	507 aa	cbx					1	1	1	1	1	1
Cell Wall	Membrane-protein_CD2820-2822	Laure Saujet	CD630_28210	CD2821		3 : Function proposed based on presence of conserved amino acid motif, structural feature or limited homology		Putative membrane protein	pm : putative membrane component	11 : Membrane	648 aa	cbx		/START= MSOR			1	1	1	1	1	1
Cell Wall	Membrane-protein_CD2820-2822	Laure Saujet	CD630_28220	CD2822		3 : Function proposed based on presence of conserved amino acid motif, structural feature or limited homology		Putative glutamate carboxypeptidase, M20 family	pe : putative enzyme	1 : Unknown	1173 aa	cbx	7674922	This group of proteins contains the metallopeptidases and non-peptidase homologues that belong to the MEROPS peptidase family M20 (clan MH). The peptidases of this clan have two catalytic zinc ions at the active site, bound by His/Asp, Asp, Glu, Asp/Glu and His. The catalysed reaction involves the release of an N-terminal aminoacid, usually neutral or hydrophobic, from a polypeptide.			1	1	1	1	1	1
Cell Wall	Membrane-protein_CD2829	Laure Saujet	CD630_28290	CD2829		3 : Function proposed based on presence of conserved amino acid motif, structural feature or limited homology		Putative membrane protein	m : membrane component	11 : Membrane	963 aa	cbx					1	1	1	1	1	1
Cell Wall	Teichoic-acid_modification_CD2851-CD2854	Ana Antunes	CD630_28510	CD2851		1a : Function experimentally demonstrated in the studied strain	dltC	D-alanine--poly(phosphoribitol) ligase subunit 2 (D-alanyl carrier protein) (DCP)	e : enzyme	2 : Cytoplasmic	231 aa	Emilie Camiade	15955059, 11849532, 11591677, 11222605, 21330441	ATP + D-alanine + poly(ribitol phosphate) = AMP + diphosphate + O-D-alanyl-poly(ribitol phosphate) Involved in the biosynthesis of D-alanyl-lipoteichoic acid (LTA). Activated D-alanyl-Dcp donates its D-alanyl substituent to membrane-associated LTA.	14 : Cell envelope		1	1	1	1	1	1
Cell Wall	Teichoic-acid_modification_CD2851-CD2854	Ana Antunes	CD630_28520	CD2852		1a : Function experimentally demonstrated in the studied strain	dltB	D-alanyl transferase DltB, MBOAT family	e : enzyme	11 : Membrane	1149 aa	Emilie Camiade	17194792, 12028417, 11849532, 10781555, 21330441	The MBOAT (membrane bound O-acyl transferase) family of membrane proteins contains a variety of acyltransferase enzymes. A conserved histidine has been suggested to be the active site residue. he dlt operon (dltA to dltD) of Lactobacillus rhamnosus 7469 encodes four proteins responsible for the esterification of lipoteichoic acid (LTA) by D-alanine. These esters play an important role in controll…	14 : Cell envelope	6 : Cell structure	1	1	1	1	1	1
Cell Wall	Teichoic-acid_modification_CD2851-CD2854	Ana Antunes	CD630_28530	CD2853		1a : Function experimentally demonstrated in the studied strain	dltA	D-alanine--poly(phosphoribitol) ligase subunit 1	e : enzyme	2 : Cytoplasmic	1515 aa	Emilie Camiade	19401780, 21330441	ATP + D-alanine + poly(ribitol phosphate) = AMP + diphosphate + O-D- alanyl-poly(ribitol phosphate) Involved in the biosynthesis of D-alanyl-lipoteichoic acid (LTA). Catalyzes an ATP-dependent two-step reaction where it forms a high energy D-alanyl AMP intermediate and transfers the alanyl residues from AMP to Dcp. This entry represents the enzyme (also called D-alanine-D-alanyl carrier protein l…	14.3 : Biosynthesis and degradation of surface polysaccharides and lipopolysaccharides 16.13 : Shape	6.1 : Membrane	1	1	1	1	1	1
Cell Wall	Teichoic-acid_modification_CD2851-CD2854	Ana Antunes	CD630_28540	CD2854		1a : Function experimentally demonstrated in the studied strain	dltD	D-alanine transferase DltD	e : enzyme	11 : Membrane	1191 aa	Emilie Camiade	17434999, 21330441	The dlt operon (dltA to dltD) of Lactobacillus rhamnosus 7469 encodes four proteins responsible for the esterification of lipoteichoic acid (LTA) by D-alanine. These esters play an important role in controlling the net anionic charge of the poly (GroP) moiety of LTA. DltA and DltC encode the D-alanine-D-alanyl carrier protein ligase (Dcl) and D-alanyl carrier protein (Dcp), respectively. Whereas …	14 : Cell envelope	6 : Cell structure	1	1	1	1	1	1
Cell Wall	Peptidoglycan_synthesis_CD3046	Emilie Camiade	CD630_30460	CD3046		2a : Function of homologous gene experimentally demonstrated in an other organism	murQ	N-acetylmuramic acid 6-phosphate etherase	e : enzyme	2 : Cytoplasmic	915 aa	Marc Monot	15983044	(IPR005488) Glucokinase regulatory-like protein Specifically catalyzes the cleavage of the D-lactyl ether substituent of MurNAc 6-phosphate, producing GlcNAc 6- phosphate and D-lactate.			1	1	1	1	1	1
Cell Wall	Membrane-protein_CD3050	Emilie Camiade	CD630_30500	CD3050		3 : Function proposed based on presence of conserved amino acid motif, structural feature or limited homology		Putative membrane protein	pm : putative membrane component	11 : Membrane	309 aa	cbx				6.1 : Membrane	1	1	1	1	1	1
Cell Wall	Membrane-protein_CD3078	Emilie Camiade	CD630_30780	CD3078		3 : Function proposed based on presence of conserved amino acid motif, structural feature or limited homology		Putative membrane protein	pm : putative membrane component	11 : Membrane	618 aa	Marc Monot					1	1	1	1	1	1
Cell Wall	Membrane-protein_CD3113-3114	Marc Monot	CD630_31140	CD3114		3 : Function proposed based on presence of conserved amino acid motif, structural feature or limited homology		Putative membrane protein	m : membrane component	11 : Membrane	1209 aa	cbx				6.1 : Membrane	1	1	1	1	1	1
Cell Wall	Membrane-protein_CD3141	Emilie Camiade	CD630_31410	CD3141		3 : Function proposed based on presence of conserved amino acid motif, structural feature or limited homology		Putative membrane protein	pm : putative membrane component	11 : Membrane	414 aa	cbx					1	1	1	1	1	1
Cell Wall	Peptidoglycan_biosynthesis_CD3159	Emilie Camiade	CD630_31590	CD3159		3 : Function proposed based on presence of conserved amino acid motif, structural feature or limited homology		Putative FemA-like peptidoglycan biosynthesis protein	pe : putative enzyme	1 : Unknown	465 aa	cbx	17242373, 14962386, 12176388	''Three of these genes, FemX (or FmhB) [3], FemA [4], and FemB [5], play a vital role in the latter stages of peptidoglycan biosynthesis specific to Staphyloccoci and therefore may serve as suitable targets for the development of new antibacterial agents.'' (Benson et al. 2002, Structure 10:8, 1107-1115.	14.2 : Biosynthesis and degradation of murein sacculus and peptidoglycan	6.2 : Peptidoglycan (murein)	1	1	1	1	1	1
Cell Wall	Cell-wall-protein_peptidase_CD3192	Emilie Camiade	CD630_31920	CD3192		3 : Function proposed based on presence of conserved amino acid motif, structural feature or limited homology	cwp21	Putative cell surface peptidase, M4 family	pe : putative enzyme	11 : Membrane	1653 aa	Marc Monot	21252271	(IPR005075) Peptidase M4, propeptide, PepSY This signature, PepSY, is found in the propeptide of members of the MEROPS peptidase family M4 (clan MA(E)), which contains the thermostable thermolysins (EC:3.4.24.27), and related thermolabile neutral proteases (bacillolysins) (EC:3.4.24.28) from various species of Bacillus. It is also in many non-peptidase proteins, including Bacillus subtilis YpeB p…			1	1	1	1	1	1
Cell Wall	Membrane-protein_CD3204	Emilie Camiade	CD630_32040	CD3204		3 : Function proposed based on presence of conserved amino acid motif, structural feature or limited homology		Putative membrane protein	pm : putative membrane component	11 : Membrane	651 aa	cbx		This family of proteins is required for the insertion of integral membrane proteins into cellular membranes. Many of these integral membrane proteins are associated with respiratory chain complexes, for example a large number of members of this family play an essential role in the activity and assembly of cytochrome c oxidase. Stage III sporulation protein J (SP3J) is a probable lipoprotein, rich…		6.1 : Membrane	1	1	1	1	1	1
Cell Wall	Membrane-protein_CD3228	Laure Saujet	CD630_32280	CD3228		3 : Function proposed based on presence of conserved amino acid motif, structural feature or limited homology		Putative membrane protein	m : membrane component	11 : Membrane	990 aa	cbx					1	1	1	1	1	1
Cell Wall	Cell-surface_protein_CD3246	Laure Saujet	CD630_32460	CD3246		3 : Function proposed based on presence of conserved amino acid motif, structural feature or limited homology		Putative surface protein	pm : putative membrane component	11 : Membrane	2184 aa	cbx		/START= MR			1	1	1	1	1	1
Cell Wall	Membrane-protein_CD3272	Marie Thibonnier	CD630_32720	CD3272		3 : Function proposed based on presence of conserved amino acid motif, structural feature or limited homology		Putative membrane protein	m : membrane component	11 : Membrane	510 aa	Marc Monot		(IPR014535) Predicted heptaprenyl diphosphate synthase, component I Proteins in this group all contain a domain that is predicted to be component I of bacterial heptaprenyl diphosphate (HepPP) synthase (EC:2.5.1.30). In Bacillus subtilis the enzyme is composed of two dissociable subunits, component I and component II both are essential for enzyme catalysis.			1	1	1	1	1	1
Cell Wall	Pilus_assembly_CD3291-3295	Marc Monot	CD630_32910	CD3291		4a : Only in in Clostridium difficile		Conserved hypothetical protein	o : ORF of unknown function	1 : Unknown	585 aa	cbx					1	1	1	1	1	1
Cell Wall	Pilus_assembly_CD3291-3295	Marc Monot	CD630_32920	CD3292		4a : Only in in Clostridium difficile		Conserved hypothetical protein	o : ORF of unknown function	1 : Unknown	444 aa	cbx					1	1	1	1	1	1
Cell Wall	Pilus_assembly_CD3291-3295	Marc Monot	CD630_32930	CD3293		3 : Function proposed based on presence of conserved amino acid motif, structural feature or limited homology		Putative pilus assembly protein	pf : putative factor	3 : Fimbrial	873 aa	cbx	20378353, 18765726, 17981974, 16999833, 9630370	Bacterial pili are defined as non-flagellar, proteinaceous, multi-subunit surface appendages involved in adhesion to other bacteria, host cells or environmental surfaces.	15.3 : Cell adhesion 15.9 : Pathogenesis	1.6.13 : Fimbria, pili, curli 5.13 : Virulence associated 6.5 : Pilus	1	1	1	1	1	1
Cell Wall	Membrane-protein_CD3319	Laure Saujet	CD630_33190	CD3319		3 : Function proposed based on presence of conserved amino acid motif, structural feature or limited homology		Putative membrane protein	pm : putative membrane component	11 : Membrane	1059 aa	cbx					1	1	1	1	1	1
Cell Wall	Cell-wall_hydrolase_CD3336	Marc Monot	CD630_33360	CD3336		3 : Function proposed based on presence of conserved amino acid motif, structural feature or limited homology		Putative cell wall hydrolase Tn916-like, CTn6-Orf13	pe : putative enzyme	10 : Secreted	1005 aa	Marc Monot	17957108, 18931118, 18281072, 12568329, 12568327, 17650959, 11157942, 11073898, 8863741	(IPR000064) NLP/P60 The Escherichia coli NLPC/Listeria P60 domain occurs at the C terminus of a number of different bacterial and viral proteins. The viral proteins are either described as tail assembly proteins or Gp19. In bacteria, the proteins are variously described as being putative tail component of prophage, invasin, invasion associated protein, putative lipoprotein, cell wall hydrolase, o…	17.3 : Transposon functions	8.3 : Transposon related	1	1	1	1	1	1
Cell Wall	Membrane-protein_CD3337	Marc Monot	CD630_33370	CD3337		3 : Function proposed based on presence of conserved amino acid motif, structural feature or limited homology		Putative membrane protein Tn916-like, CTn6-Orf14	pm : putative membrane component	11 : Membrane	2382 aa	Marc Monot	17658189, 16788196, 12618468, 12568329, 12568327, 17650959, 11157942, 11073898, 8863741	Conjugative transposon are capable of integrating into and excising from genomes. They are usually composed of modules involved in conjugation, regulation, integration / exision and accesory gene. Nomenclature : closely related elements : Tn5397 (CTn3), Tn916-like (CTn1, CTn6, CTn7), Tn1549-like (CTn2, CTn4, CTn5), and Orf numbering following transposon order.(16804543)	17.3 : Transposon functions	6.1 : Membrane 8.3 : Transposon related	1	1	1	1	1	1
Cell Wall	Membrane-protein_CD3347-3348	Emilie Camiade	CD630_33470	CD3347		3 : Function proposed based on presence of conserved amino acid motif, structural feature or limited homology		Putative membrane protein	pm : putative membrane component	11 : Membrane	675 aa	cbx					1	1	1	1	1	1
Cell Wall	Membrane-protein_CD3347-3348	Emilie Camiade	CD630_33480	CD3348		5 : No homology to any previously reported sequences		Hypothetical protein	o : ORF of unknown function	1 : Unknown	894 aa	cbx					1	1	1	1	1	1
Cell Wall	Operon_murB_CD3397-3402	Isabelle Verstraete	CD630_33970	CD3397		3 : Function proposed based on presence of conserved amino acid motif, structural feature or limited homology	whiA	Putative sporulation transcription regulator whiA	pr : putative regulator	2 : Cytoplasmic	957 aa	Marc Monot	10986251, 17603302	(IPR003802) Protein of unknown function DUF199 This entry represents the sporulation regulator WhiA. The N-terminal domain of WhiA is related to the LAGLIDADG homing endonuclease domain, while the C-terminal is predicted to be a DNA binding helix-turn-helix domain.			1	1	1	1	1	1
Cell Wall	Operon_murB_CD3397-3402	Isabelle Verstraete	CD630_33980	CD3398		3 : Function proposed based on presence of conserved amino acid motif, structural feature or limited homology		Putative hydrolase, NUDIX family	pe : putative enzyme	1 : Unknown	426 aa	cbx	16378245, 10373642, 8810257	MutT is a small bacterial protein (~12-15Kd) involved in the GO system responsible for removing an oxidatively damaged form of guanine (8-hydroxy- guanine or 7,8-dihydro-8-oxoguanine) from DNA and the nucleotide pool. 8-oxo-dGTP is inserted opposite dA and dC residues of template DNA with near equal efficiency, leading to A-T to G-C transversions. MutT specifically degrades 8-oxo-dGTP to the mono…	2.2 : Nucleotide and nucleoside interconversions	1.7.33 : Nucleotide and nucleoside conversions	1	1	1	1	1	1
Cell Wall	Operon_murB_CD3397-3402	Isabelle Verstraete	CD630_34010	CD3401		3 : Function proposed based on presence of conserved amino acid motif, structural feature or limited homology		putative phosphoesterase	pe : putative enzyme	2 : Cytoplasmic	714 aa	Marc Monot		(IPR016195) Polymerase and histidinol phosphatase-like This entry represents a PHP-like (Polymerase and Histidinol Phosphatase) domain, the catalytic site of which has four motifs with conserved histidine residues.			1	1	1	1	1	1
Cell Wall	GlmU_CD3515	Isabelle Verstraete	CD630_35150	CD3515		2a : Function of homologous gene experimentally demonstrated in an other organism	glmU	Bifunctional protein GlmU [Includes: UDP-N-acetylglucosamine pyrophosphorylase Glucosamine-1-phosphate N-acetyltransferase]	e : enzyme	2 : Cytoplasmic	1380 aa	cbx	7592484, 19237750	Acetyl-CoA + alpha-D-glucosamine 1-phosphate = CoA + N-acetyl-alpha-D-glucosamine 1-phosphate Catalyzes the last two sequential reactions in the de novo biosynthetic pathway for UDP-GlcNAc. Responsible for the acetylation of Glc-N-1-P to give GlcNAc-1-P and for the uridyl transfer from UTP to GlcNAc-1-P which produces UDP-GlcNAc.	5.1 : Amino sugars 6.2 : Amino acids and amines 6.11 : Sugars 14.2 : Biosynthesis and degradation of murein sacculus and peptidoglycan 14.3 : Biosynthesis and degradation of surface polysaccharides and lipopolysaccharides	1.1.4 : Amines 1.6.3.1 : O antigen 1.6.4 : Enterobacterial common antigen (surface glycolipid) 1.6.7 : Peptidoglycan (murein) 1.7.10 : Sugar nucleotide biosynthesis, conversions 1.7.12 : Amino sugar conversions 6.1 : Membrane 6.2 : Peptidoglycan (murein) 6.3 : Surface antigens (ECA,	1	1	1	1	1	1
Cell Wall	Glutamate_racemase_CD3561-3562	Laure Saujet	CD630_35610	CD3561		4b : Only in in Clostridium genus		Conserved hypothetical protein	o : ORF of unknown function	1 : Unknown	414 aa	cbx		/START= MSR			1	1	1	1	1	1
Cell Wall	Glutamate_racemase_CD3561-3562	Laure Saujet	CD630_35620	CD3562		2a : Function of homologous gene experimentally demonstrated in an other organism	murI	Glutamate racemase	e : enzyme	2 : Cytoplasmic	807 aa	cbx	17610893, 17568739, 16271894	L-glutamate = D-glutamate Provides the (R)-glutamate required for cell wall biosynthesis. AbstractHelp Open in usermanual Glutamate racemase (EC:5.1.1.3) provides the (R)-glutamic acid required for cell wall biosynthesis. It converts L-glutamate to D-glutamate during peptidoglycan biosynthesis. The most closely related proteins differing in function are aspartate racemases.	14.2 : Biosynthesis and degradation of murein sacculus and peptidoglycan	1.6.7 : Peptidoglycan (murein) 6.2 : Peptidoglycan (murein)	1	1	1	1	1	1
Cell Wall	Membrane-protein_CD3657-3660	Emilie Camiade	CD630_36570	CD3657		2a : Function of homologous gene experimentally demonstrated in an other organism	dnaB	Replicative DNA helicase	e : enzyme	2 : Cytoplasmic	1329 aa	cbx	20129058, 20071750, 19968790, 6541161	This family includes the replicative DNA helicases, helicase DnaB, which exhibit DNA-dependent ATPase activity. Helicase DnaB is a homohexameric protein required for DNA replication. The homohexamer can form a ring around a single strand of DNA near a replication fork. An intein of more than 400 residues is found at a conserved location in DnaB of Synechocystis PCC6803, Rhodothermus marinus (both…	8 : DNA metabolism	2.1.1 : DNA replication 7.1 : Cytoplasm	1	1	1	1	1	1
Cell Wall	Membrane-protein_CD3657-3660	Emilie Camiade	CD630_36580	CD3658		2a : Function of homologous gene experimentally demonstrated in an other organism	rplI	50S ribosomal protein L9	s : structure	2 : Cytoplasmic	450 aa	cbx	11290319	Binds to the 23S rRNA	10.2 : Ribosomal proteins: synthesis and modification 10.4 : Translation factors	2.3.2 : Translation 2.3.8 : Ribosomal proteins 6.6 : Ribosome 7.1 : Cytoplasm	1	1	1	1	1	1
Cell Wall	Membrane-protein_CD3657-3660	Emilie Camiade	CD630_36590	CD3659		3 : Function proposed based on presence of conserved amino acid motif, structural feature or limited homology		Putative signal transduction phosphoesterase	pe : putative enzyme	1 : Unknown	1995 aa	cbx	11682196, 11119645	Proteins in this group are signal transduction proteins consisting of a modified GGDEF domain and a DHH/DHHA1 domain. There is no experimental data for members of this group. The DHH domain (IPR001667) is predicted to function as a phosphoesterase, and an associated DHHA1 domain (IPR003156) is diagnostic of DHH subfamily 1 members. Genetic complementation using genes from three different bacteria…			1	1	1	1	1	1
Cell Wall	Membrane-protein_CD3657-3660	Emilie Camiade	CD630_36600	CD3660		3 : Function proposed based on presence of conserved amino acid motif, structural feature or limited homology		Putative membrane protein	m : membrane component	11 : Membrane	957 aa	cbx				6.1 : Membrane	1	1	1	1	1	1
Fermentation	Acetoine_utilization_CD0035-0039	Marc Monot	CD630_00350	CD0035		2a : Function of homologous gene experimentally demonstrated in an other organism		Transcriptional regulator	r : regulator	2 : Cytoplasmic	954 aa	Marc Monot	11274109, 17558661, 10368162	(IPR007324) Putative sugar-binding region (IPR007630) RNA polymerase sigma-70 region 4 May regulate aco operon and it is known that the transcription of acoR is also negatively controlled by CcpA, a global regulator of carbon catabolite repression.	9 : Transcription	3.1.2 : Transcriptional level 7.1 : Cytoplasm	1	1	1	1	1	1
Fermentation	Acetoine_utilization_CD0035-0039	Marc Monot	CD630_00360	CD0036		2a : Function of homologous gene experimentally demonstrated in an other organism	acoA	Acetoin dehydrogenase E1 component (TPP-dependent alpha subunit)	e : enzyme	2 : Cytoplasmic	969 aa	Marc Monot	11274109, 17558661, 10368162	Acetoin breakdown is catalyzed by the acetoin dehydrogenase enzyme system (AoDH ES), which consists of thiamine PPi-dependent acetoin dehydrogenase (AoDH E1), dihydrolipoamide acetyltransferase (AoDH E2), and dihydrolipoamide dehydrogenase (AoDH E3). The structural genes of the AoDH ES acoA (encoding the alpha subunit of AoDH E1), acoB (encoding the beta subunit of AoDH E1), and acoC (encoding Ao…			1	1	1	1	1	1
Fermentation	Acetoine_utilization_CD0035-0039	Marc Monot	CD630_00370	CD0037		2a : Function of homologous gene experimentally demonstrated in an other organism	acoB	Acetoin dehydrogenase E1 component (TPP-dependent beta subunit)	e : enzyme	2 : Cytoplasmic	987 aa	Marc Monot	11274109, 17558661, 10368162	Acetoin breakdown is catalyzed by the acetoin dehydrogenase enzyme system (AoDH ES), which consists of thiamine PPi-dependent acetoin dehydrogenase (AoDH E1), dihydrolipoamide acetyltransferase (AoDH E2), and dihydrolipoamide dehydrogenase (AoDH E3). The structural genes of the AoDH ES acoA (encoding the alpha subunit of AoDH E1), acoB (encoding the beta subunit of AoDH E1), and acoC (encoding Ao…			1	1	1	1	1	1
Fermentation	Acetoine_utilization_CD0035-0039	Marc Monot	CD630_00380	CD0038		2a : Function of homologous gene experimentally demonstrated in an other organism	acoC	Acetoin dehydrogenase E2 component (dihydrolipoamide acetyltransferase)	e : enzyme	2 : Cytoplasmic	1047 aa	Marc Monot	11274109, 17558661, 10368162	Acetoin breakdown is catalyzed by the acetoin dehydrogenase enzyme system (AoDH ES), which consists of thiamine PPi-dependent acetoin dehydrogenase (AoDH E1), dihydrolipoamide acetyltransferase (AoDH E2), and dihydrolipoamide dehydrogenase (AoDH E3). The structural genes of the AoDH ES acoA (encoding the alpha subunit of AoDH E1), acoB (encoding the beta subunit of AoDH E1), and acoC (encoding Ao…			1	1	1	1	1	1
Fermentation	Acetoine_utilization_CD0035-0039	Marc Monot	CD630_00390	CD0039		2a : Function of homologous gene experimentally demonstrated in an other organism	acoL	Acetoin dehydrogenase E3 component (dihydrolipoamide dehydrogenase)	e : enzyme	2 : Cytoplasmic	1731 aa	Marc Monot	11274109, 17558661, 10368162	Acetoin breakdown is catalyzed by the acetoin dehydrogenase enzyme system (AoDH ES), which consists of thiamine PPi-dependent acetoin dehydrogenase (AoDH E1), dihydrolipoamide acetyltransferase (AoDH E2), and dihydrolipoamide dehydrogenase (AoDH E3). The structural genes of the AoDH ES acoA (encoding the alpha subunit of AoDH E1), acoB (encoding the beta subunit of AoDH E1), and acoC (encoding Ao…			1	1	1	1	1	1
Fermentation	Butyrate_production_CD0112-0118	Isabelle Verstraete	CD630_01120	CD0112		2a : Function of homologous gene experimentally demonstrated in an other organism	ptb	phosphate butyryltransferase	e : enzyme	2 : Cytoplasmic	903 aa	Bruno Dupuy	10094682, 12427936, 15241682	(4-297) Phosphate butyryltransferase (IPR014079) Catalyzes the conversion of butyryl-CoA through butyryl phosphate to butyrate	5 : Central intermediary metabolism	1.1 : Carbon compound utilization	1	1	1	1	1	1
Fermentation	Butyrate_production_CD0112-0118	Isabelle Verstraete	CD630_01130	CD0113		2a : Function of homologous gene experimentally demonstrated in an other organism	buk	Butyrate kinase (BK) (Branched-chain carboxylic acid kinase)	e : enzyme	2 : Cytoplasmic	1080 aa	cbx	20382813, 19222573, 18767192, 18725313, 17349085, 15028695, 12324374	ATP + butanoate = ADP + butanoyl phosphate This group represents bacterial butyrate kinase, an enzyme that facilitates the formation of butyryl-CoA by phosphorylating butyrate in the presence of ATP to form butyryl phosphate. The final steps in butyrate synthesis by anaerobic bacteria can occur via butyrate kinase and phosphotransbutyrylase or via butyryl-CoA:acetate CoA-transferase, the latter p…	3.2 : Degradation	1.1.2 : Fatty acids (fatty acid oxidation)	1	1	1	1	1	1
Fermentation	Butyrate_production_CD0112-0118	Isabelle Verstraete	CD630_01140	CD0114		4c : Only in Firmicutes phylum		Conserved hypothetical protein	o : ORF of unknown function	1 : Unknown	678 aa	Marc Monot		putative ATP/GTP-binding protein			1	1	1	1	1	1
Fermentation	Butyrate_production_CD0112-0118	Isabelle Verstraete	CD630_01150	CD0115		3 : Function proposed based on presence of conserved amino acid motif, structural feature or limited homology		Putative 4Fe-4S ferredoxin, iron-sulfur binding domain protein, delta subunit	pc : putative carrier	1 : Unknown	216 aa	cbx	18039764, 10937481, 14244728	This superfamily includes proteins containing domains which bind to iron-sulphur clusters. Members include bacterial ferredoxins, various dehydrogenases, and various reductases. Structure of the domain is an alpha-antiparallel beta sandwich. Ferredoxins are iron-sulphur proteins that mediate electron transfer in a range of metabolic reactions they fall into several subgroups according to the natu…	6.5 : Electron transport	1.4.3 : Electron carrier	1	1	1	1	1	1
Fermentation	Butyrate_production_CD0112-0118	Isabelle Verstraete	CD630_01160	CD0116		3 : Function proposed based on presence of conserved amino acid motif, structural feature or limited homology		Putative ferredoxin/flavodoxin oxidoreductase, alpha subunit	pe : putative enzyme	2 : Cytoplasmic	1080 aa	Marc Monot	19558674, 19019158, 10048931	putative oxydation of 2-oxoglutarate This family includes the N-terminal region of the pyruvate ferredoxin oxidoreductase, corresponding to the first two structural domains. This region is involved in inter subunit contacts. Pyruvate oxidoreductase (POR) catalyses the final step in the fermentation of carbohydrates in anaerobic microorganisms. This involves the oxidative decarboxylation of pyruva…	6.7 : Fermentation	1.3.5 : Fermentation	1	1	1	1	1	1
Fermentation	Butyrate_production_CD0112-0118	Isabelle Verstraete	CD630_01170	CD0117		3 : Function proposed based on presence of conserved amino acid motif, structural feature or limited homology		Putative ferredoxin/flavodoxin oxidoreductase, beta subunit	pe : putative enzyme	1 : Unknown	753 aa	Marc Monot	19558674, 19019158, 10048931	putative oxydation of 2-oxoglutarate This family includes the N-terminal region of the pyruvate ferredoxin oxidoreductase, corresponding to the first two structural domains. This region is involved in inter subunit contacts. Pyruvate oxidoreductase (POR) catalyses the final step in the fermentation of carbohydrates in anaerobic microorganisms. This involves the oxidative decarboxylation of pyruva…	6.7 : Fermentation	1.3.5 : Fermentation	1	1	1	1	1	1
Fermentation	Butyrate_production_CD0112-0118	Isabelle Verstraete	CD630_01180	CD0118		3 : Function proposed based on presence of conserved amino acid motif, structural feature or limited homology		Putative ferredoxin/flavodoxin oxidoreductase, gamma subunit	pe : putative enzyme	1 : Unknown	558 aa	Marc Monot	19558674, 19019158, 10048931	putative oxydation of 2-oxoglutarate This family includes the N-terminal region of the pyruvate ferredoxin oxidoreductase, corresponding to the first two structural domains. This region is involved in inter subunit contacts. Pyruvate oxidoreductase (POR) catalyses the final step in the fermentation of carbohydrates in anaerobic microorganisms. This involves the oxidative decarboxylation of pyruva…	6.7 : Fermentation	1.3.5 : Fermentation	1	1	1	1	1	1
Fermentation	Butyrate_production_transferase_CD0715	Isabelle Verstraete	CD630_07150	CD0715		2a : Function of homologous gene experimentally demonstrated in an other organism	ptb	Phosphate butyryltransferase (Phosphotransbutyrylase)	e : enzyme	1 : Unknown	912 aa	Marc Monot	10855714, 8244020, 2317039, 11400055, 2844725	Butanoyl-CoA + phosphate = CoA + butanoylphosphate Catalyzes the conversion of butyryl-CoA through butyryl phosphate to butyrate (By similarity).	6.2 : Amino acids and amines 6.7 : Fermentation	1.1.3.7 : Threonine catabolism 1.3.5 : Fermentation 1.7.28 : Pyruvate catabolism 1.7.29 : Acetate catabolism 1.7.35 : Lactate oxidation	1	1	1	1	1	1
Fermentation	Fumarate_hydratase_CD1003-1004	Isabelle Verstraete	CD630_10030	CD1003		2a : Function of homologous gene experimentally demonstrated in an other organism	fumA	Fumarate hydratase class I, subunit A	e : enzyme	1 : Unknown	840 aa	cbx	11133938	S)-malate = fumarate + H2O	6.7 : Fermentation	1.3.5 : Fermentation	1	1	1	1	1	1
Fermentation	Fumarate_hydratase_CD1003-1004	Isabelle Verstraete	CD630_10040	CD1004		2a : Function of homologous gene experimentally demonstrated in an other organism	fumB	Fumarate hydratase class I, subunit B	e : enzyme	1 : Unknown	549 aa	cbx	11133938		6.3 : Anaerobic 6.7 : Fermentation 6.12 : TCA cycle	1.3.4 : Tricarboxylic acid cycle 1.3.5 : Fermentation 1.3.7 : Anaerobic respiration	1	1	1	1	1	1
Fermentation	Butyrate_production_CD1054-1059	Isabelle Verstraete	CD630_10580	CD1058		1c : Function experimentally demonstrated in the studied genus	hbd	3-hydroxybutyryl-CoA dehydrogenase	e : enzyme	1 : Unknown	846 aa	Marc Monot	15991056, 18060402, 7576770	(S)-3-hydroxybutanoyl-CoA + NADP+ = 3-acetoacetyl-CoA + NADPH (Beta-hydroxybutyryl-CoA dehydrogenase) (BHBD)	6 : Energy metabolism	1.1.5.1 : Phenylacetic acid degradation	1	1	1	1	1	1
Fermentation	Butyrate_production_CD1054-1059	Isabelle Verstraete	CD630_10590	CD1059		1c : Function experimentally demonstrated in the studied genus	thlA1	Acetoacetyl-CoA thiolase 1	e : enzyme	2 : Cytoplasmic	1176 aa	cbx	11075929, 2191949	Two different types of thiolase are found both in eukaryotes and in prokaryotes: acetoacetyl-CoA thiolase (EC:2.3.1.9) and 3-ketoacyl-CoA thiolase (EC:2.3.1.16). 3-ketoacyl-CoA thiolase (also called thiolase I) has a broad chain-length specificity for its substrates and is involved in degradative pathways such as fatty acid beta-oxidation. Acetoacetyl-CoA thiolase (also called thiolase II) is spe…	3.2 : Degradation	1.1.2 : Fatty acids (fatty acid oxidation) 1.1.2.7 : Acetoacetate degradation	1	1	1	1	1	1
Fermentation	Pyruvate_formate_lyase_CD1120-1121	Isabelle Verstraete	CD630_11200	CD1120		2a : Function of homologous gene experimentally demonstrated in an other organism	pflD	Formate acetyltransferase (Pyruvate formate-lyase)	e : enzyme	2 : Cytoplasmic	2373 aa	cbx	10504733	Acetyl-CoA + formate = CoA + pyruvate	6.3 : Anaerobic	1.3.7 : Anaerobic respiration	1	1	1	1	1	1
Fermentation	Pyruvate_formate_lyase_CD1120-1121	Isabelle Verstraete	CD630_11210	CD1121		2a : Function of homologous gene experimentally demonstrated in an other organism	pflC	Pyruvate formate-lyase 2-activating enzyme	r : regulator	2 : Cytoplasmic	903 aa	cbx	10504733	This subset of the radical-SAM domain includes a number of probable activating proteins acting on different enzymes all requiring an amino-acid-centred radical. The closest relatives to this family are the pyruvate-formate lyase activating enzyme (PflA, EC:1.97.1.4, IPR012838) and the anaerobic ribonucleotide reductase activating enzyme (IPR012837). Included within this subfamily are activators o…	6.3 : Anaerobic	1.3.7 : Anaerobic respiration	1	1	1	1	1	1
Fermentation	Acetate_kinase_ackA_CD1175	Isabelle Verstraete	CD630_11750	CD1175		2a : Function of homologous gene experimentally demonstrated in an other organism	ackA	Acetate kinase (Acetokinase)	e : enzyme	2 : Cytoplasmic	1197 aa	cbx	18055595, 19026742, 19019159	ATP + acetate = ADP + acetyl phosphate ATP + propanoate = ADP + propanoyl phosphate Acetate kinase, which is predominantly found in micro-organisms, facilitates the production of acetyl-CoA by phosphorylating acetate in the presence of ATP and a divalent cation. The enzyme is important in the process of glycolysis, enzyme levels being increased in the presence of excess glucose. The growth of a b…	6.2 : Amino acids and amines 6.7 : Fermentation	1.1.3.7 : Threonine catabolism 1.3.5 : Fermentation 1.7.28 : Pyruvate catabolism 1.7.29 : Acetate catabolism 7.1 : Cytoplasm	1	1	1	1	1	1
Fermentation	Butyrate_production_CD2421-2429	Ana Antunes	CD630_24210	CD2421		3 : Function proposed based on presence of conserved amino acid motif, structural feature or limited homology		Putative amidohydrolase, M20D family	pe : putative enzyme	1 : Unknown	1137 aa	cbx					1	1	1	1	1	1
Fermentation	Butyrate_production_CD2421-2429	Ana Antunes	CD630_24230	CD2423		2a : Function of homologous gene experimentally demonstrated in an other organism		Transporter, Major Facilitator Superfamily (MFS)	t : transporter	11 : Membrane	1260 aa	cbx	18537473, 9529885	The MFS transporters are single-polypeptide secondary carriers capable only of transporting small solutes in response to chemiosmotic ion gradients.	7.7 : Unknown substrate	4.2.A.1 : The Major Facilitator Superfamily (MFS)	1	1	1	1	1	1
Fermentation	Butyrate_production_CD2421-2429	Ana Antunes	CD630_24240	CD2424		3 : Function proposed based on presence of conserved amino acid motif, structural feature or limited homology		Putative pyridoxal phosphate-dependent transferase	pe : putative enzyme	2 : Cytoplasmic	1209 aa	cbx		Pyridoxal phosphate is the active form of vitamin B6 (pyridoxine or pyridoxal). PLP is a versatile catalyst, acting as a coenzyme in a multitude of reactions, including decarboxylation, deamination and transamination. PLP-dependent enzymes are primarily involved in the biosynthesis of amino acids and amino acid-derived metabolites, but they are also found in the biosynthetic pathways of amino sug…			1	1	1	1	1	1
Fermentation	Butyrate_production_CD2421-2429	Ana Antunes	CD630_24250	CD2425		2a : Function of homologous gene experimentally demonstrated in an other organism	ptb	Phosphate butyryltransferase (Phosphotransbutyrylase)	e : enzyme	2 : Cytoplasmic	894 aa	cbx	10855714, 11400055	Butanoyl-CoA + phosphate = CoA + butanoylphosphate Catalyzes the conversion of butyryl-CoA through butyryl phosphate to butyrate	6.2 : Amino acids and amines	1.1.4 : Amines	1	1	1	1	1	1
Fermentation	Butyrate_production_CD2421-2429	Ana Antunes	CD630_24260	CD2426		2a : Function of homologous gene experimentally demonstrated in an other organism	buk1	Butyrate kinase 1 (BK 1) (Branched-chain carboxylic acid kinase 1)	e : enzyme	2 : Cytoplasmic	1059 aa	cbx	15028695, 3027059, 13923331	ATP + butanoate = ADP + butanoyl phosphate This group represents bacterial butyrate kinase, an enzyme that facilitates the formation of butyryl-CoA by phosphorylating butyrate in the presence of ATP to form butyryl phosphate. The final steps in butyrate synthesis by anaerobic bacteria can occur via butyrate kinase and phosphotransbutyrylase or via butyryl-CoA:acetate CoA-transferase, the latter p…			1	1	1	1	1	1
Fermentation	Butyrate_production_CD2421-2429	Ana Antunes	CD630_24270	CD2427		3 : Function proposed based on presence of conserved amino acid motif, structural feature or limited homology		Putative flavodoxin/ferredoxin oxidoreductase gamma subunit	pe : putative enzyme	1 : Unknown	540 aa	Marc Monot	10048931	This domain is found in prokaryotes. It includes a region of the large protein pyruvate-flavodoxin oxidoreductase and the whole pyruvate ferredoxin oxidoreductase gamma subunit protein. It is not known whether the gamma subunit has a catalytic or regulatory role. Pyruvate oxidoreductase (POR) catalyses the final step in the fermentation of carbohydrates in anaerobic microorganisms. This involves …	6.7 : Fermentation	1.3.5 : Fermentation 7.1 : Cytoplasm	1	1	1	1	1	1
Fermentation	Butyrate_production_CD2421-2429	Ana Antunes	CD630_24280	CD2428		3 : Function proposed based on presence of conserved amino acid motif, structural feature or limited homology		Putative flavodoxin/ferredoxin oxidoreductase beta subunit	pe : putative enzyme	2 : Cytoplasmic	720 aa	Marc Monot	10048931	This family includes the N-terminal region of the pyruvate ferredoxin oxidoreductase, corresponding to the first two structural domains. This region is involved in inter subunit contacts. Pyruvate oxidoreductase (POR) catalyses the final step in the fermentation of carbohydrates in anaerobic microorganisms. This involves the oxidative decarboxylation of pyruvate with the participation of thiamine…	6.7 : Fermentation	1.3.5 : Fermentation 7.1 : Cytoplasm	1	1	1	1	1	1
Fermentation	Butyrate_production_CD2421-2429	Ana Antunes	CD630_24290	CD2429		3 : Function proposed based on presence of conserved amino acid motif, structural feature or limited homology		Putative flavodoxin/ferredoxin oxidoreductase alpha subunit	pe : putative enzyme	2 : Cytoplasmic	1077 aa	Marc Monot	10048931	This family includes the N-terminal region of the pyruvate ferredoxin oxidoreductase, corresponding to the first two structural domains. This region is involved in inter subunit contacts. Pyruvate oxidoreductase (POR) catalyses the final step in the fermentation of carbohydrates in anaerobic microorganisms. This involves the oxidative decarboxylation of pyruvate with the participation of thiamine…	6.7 : Fermentation	1.3.5 : Fermentation 7.1 : Cytoplasm	1	1	1	1	1	1
Fermentation	Butyrate_production_CD2421-2429	Ana Antunes	CD630_24291	CD2429A		3 : Function proposed based on presence of conserved amino acid motif, structural feature or limited homology		Putative 4Fe-4S ferredoxin, iron-sulfur binding domain protein, delta subunit	pe : putative enzyme	2 : Cytoplasmic	198 aa	cbx	16156653	Ferredoxins are iron-sulphur proteins that mediate electron transfer in a range of metabolic reactions they fall into several subgroups according to the nature of their iron-sulphur cluster(s). One group, originally found in bacteria, has been termed ''bacterial-type'', in which the active centre is a 4Fe-4S cluster. 4Fe-4S ferredoxins may in turn be subdivided into further groups, based on their…	7 : Transport and binding proteins	1.4 : Energy production/transport	1	1	1	1	1	1
Fermentation	AcetoAcetate_production_CD2676-2679	Isabelle Verstraete	CD630_26760	CD2676		1c : Function experimentally demonstrated in the studied genus	thlA2	Acetoacetyl-CoA thiolase 2	e : enzyme	2 : Cytoplasmic	1179 aa	cbx	11075929, 2191949	Two different types of thiolase are found both in eukaryotes and in prokaryotes: acetoacetyl-CoA thiolase (EC:2.3.1.9) and 3-ketoacyl-CoA thiolase (EC:2.3.1.16). 3-ketoacyl-CoA thiolase (also called thiolase I) has a broad chain-length specificity for its substrates and is involved in degradative pathways such as fatty acid beta-oxidation. Acetoacetyl-CoA thiolase (also called thiolase II) is spe…	3.2 : Degradation	1.1.2 : Fatty acids (fatty acid oxidation) 1.1.2.7 : Acetoacetate degradation	1	1	1	1	1	1
Fermentation	AcetoAcetate_production_CD2676-2679	Isabelle Verstraete	CD630_26770	CD2677		2a : Function of homologous gene experimentally demonstrated in an other organism	scoA	Succinyl CoA:3-oxoacid CoA-transferase subunit A	e : enzyme	1 : Unknown	657 aa	cbx	19998280	Succinyl-CoA + a 3-oxo acid = succinate + a 3-oxoacyl-CoA Acetoacetate or, more slowly, 3-oxopropanoate, 3-oxopentanoate, 3-oxo-4-methylpentanoate or 3-oxohexanoate can act as acceptor.	3.2 : Degradation	1.1.2 : Fatty acids (fatty acid oxidation) 1.1.2.7 : Acetoacetate degradation	1	1	1	1	1	1
Fermentation	AcetoAcetate_production_CD2676-2679	Isabelle Verstraete	CD630_26780	CD2678		2a : Function of homologous gene experimentally demonstrated in an other organism	scoB	Succinyl CoA:3-oxoacid CoA-transferase subunit B	e : enzyme	1 : Unknown	666 aa	cbx	19998280, 17363272	CoA-transferases catalyse the reversible transfer of of coenzyme A from CoA-thioesters to free acids, and can be divided into three families. Family I includes transferases for 3-oxoacids (EC:2.8.3.5, EC:2.8.3.6), short-chain fatty acids (EC:2.8.3.8, EC:2.8.3.9) and glutaconate (EC:2.8.3.12). Most of the family I enzymes use acetyl-CoA or succinyl-CoA as CoA donors, and are composed of two separa…	3.2 : Degradation	1.1.2 : Fatty acids (fatty acid oxidation) 1.1.2.7 : Acetoacetate degradation	1	1	1	1	1	1
Fermentation	AcetoAcetate_production_CD2676-2679	Isabelle Verstraete	CD630_26790	CD2679		2a : Function of homologous gene experimentally demonstrated in an other organism	bdhA	3-hydroxybutyrate dehydrogenase	e : enzyme	2 : Cytoplasmic	777 aa	cbx	15621424	NAD+ + (R)-3-hydroxybutanoate <=> NADH + acetoacetate + H+ The 3-hydroxybutyrate dehydrogenases are involved in poly-3-hydroxybutyrate metabolism.			1	1	1	1	1	1
Membrane Transport	Osmotic_homeostasis_CD0012-0013	Ana Antunes	CD630_00120	CD0012		3 : Function proposed based on presence of conserved amino acid motif, structural feature or limited homology		Putative small-molecule-binding protein	pr : putative regulator	1 : Unknown	528 aa	cbx	17256761, 11292341	The 3H domain is named after its three highly conserved histidine residues. The 3H domain appears to be a small molecule-binding domain, based on its occurrence with other domains. Several proteins carrying this domain are transcriptional regulators from the biotin repressor family. The transcription regulator TM1602 from Thermotoga maritima is a DNA-binding protein thought to belong to a family …			1	1	1	1	1	1
Membrane Transport	Osmotic_homeostasis_CD0012-0013	Ana Antunes	CD630_00130	CD0013		3 : Function proposed based on presence of conserved amino acid motif, structural feature or limited homology		Putative mechanosensitive ion channel protein	pt : putative transporter	11 : Membrane	882 aa	cbx	12626684, 12446901	Mechanosensitive (MS) channels provide protection against hypo-osmotic shock, responding both to stretching of the cell membrane and to membrane depolarisation. They are present in the membranes of organisms from the three domains of life: bacteria, archaea, and eukarya. There are two families of MS channels: large-conductance MS channels (MscL) and small-conductance MS channels (MscS or YGGB). T…	7 : Transport and binding proteins	4.1.A.23 : The Small Conductance Mechanosensitive Ion Channel (MscS) Family 6.1 : Membrane	1	1	1	1	1	1
Membrane Transport	PTS_Fructose-mannitol_CD0040-0043	Marc Monot	CD630_00400	CD0040		2a : Function of homologous gene experimentally demonstrated in an other organism		Transcription antiterminator, PTS operon regulator	r : regulator	2 : Cytoplasmic	2949 aa	Marc Monot	18359782, 15699035, 11751049	(IPR011608) PRD (IPR002178) Phosphotransferase system, phosphoenolpyruvate-dependent sugar EIIA 2	9 : Transcription	4.4.A.2 : The PTS Fructose-Mannitol (Fru) Family	1	1	1	1	1	1
Membrane Transport	PTS_Fructose-mannitol_CD0040-0043	Marc Monot	CD630_00410	CD0041		2a : Function of homologous gene experimentally demonstrated in an other organism		PTS system, galactitol-specific IIA component	t : transporter	1 : Unknown	465 aa	Marc Monot	8246840	(IPR002178) Phosphotransferase system, phosphoenolpyruvate-dependent sugar EIIA 2	6 : Energy metabolism 7.3 : Carbohydrates, organic alcohols, and acids 13.2 : PTS	1.1.1 : Carbohydrates/Carbon compounds 4.4.A.2 : The PTS Fructose-Mannitol (Fru) Family	1	1	1	1	1	1
Membrane Transport	PTS_Fructose-mannitol_CD0040-0043	Marc Monot	CD630_00420	CD0042		2a : Function of homologous gene experimentally demonstrated in an other organism		PTS system, galactitol-specific IIB component	t : transporter	2 : Cytoplasmic	303 aa	Marc Monot	8246840	(IPR013011) Phosphotransferase system, EIIB component, type 2	6 : Energy metabolism 7.3 : Carbohydrates, organic alcohols, and acids 13.2 : PTS	1.1.1 : Carbohydrates/Carbon compounds 4.4.A.2 : The PTS Fructose-Mannitol (Fru) Family	1	1	1	1	1	1
Membrane Transport	PTS_Fructose-mannitol_CD0040-0043	Marc Monot	CD630_00430	CD0043		2a : Function of homologous gene experimentally demonstrated in an other organism		PTS system, galactitol-specific IIC component	t : transporter	11 : Membrane	1350 aa	Marc Monot	8246840, 17135193	(IPR004703) Phosphotransferase system, galactitol-specific IIC component	6 : Energy metabolism 7.3 : Carbohydrates, organic alcohols, and acids 13.2 : PTS	1.1.1 : Carbohydrates/Carbon compounds 4.4.A.2 : The PTS Fructose-Mannitol (Fru) Family	1	1	1	1	1	1
Membrane Transport	ABC_Cobalt_CD0100-0103	Emilie Camiade	CD630_01000	CD0100		2a : Function of homologous gene experimentally demonstrated in an other organism	cbiO1	ABC-type transport system, cobalt-specific ATP-binding protein	t : transporter	2 : Cytoplasmic	834 aa	Marc Monot	16352848, 8501034, 7883713, 17135193, 11781802, 18504552, 18952792, 8384683	Cobalt transport proteins are most often found in cobalamin (vitamin B12) biosynthesis operons. Salmonella typhimurium synthesizes cobalamin (vitamin B12) de novo under anaerobic conditions. Not all Salmonella and Pseudomonas cobalamin synthetic genes have apparent homologs in the other species suggesting that the cobalamin biosynthetic pathways differ between the two organisms. ABC transporters …	7.4 : Cations and iron carrying compounds	4.3.A.1.a : ATP binding component 7.1 : Cytoplasm	1	1	1	1	1	1
Membrane Transport	ABC_Cobalt_CD0100-0103	Emilie Camiade	CD630_01010	CD0101		2a : Function of homologous gene experimentally demonstrated in an other organism	cbiO2	ABC-type transport system, cobalt-specific ATP-binding protein	e : enzyme	2 : Cytoplasmic	867 aa	Marc Monot	16352848, 8501034, 7883713, 17135193, 11781802, 18504552, 18952792, 8384683	Cobalt transport proteins are most often found in cobalamin (vitamin B12) biosynthesis operons. Salmonella typhimurium synthesizes cobalamin (vitamin B12) de novo under anaerobic conditions. Not all Salmonella and Pseudomonas cobalamin synthetic genes have apparent homologs in the other species suggesting that the cobalamin biosynthetic pathways differ between the two organisms. ABC transporters …	7.4 : Cations and iron carrying compounds	4.3.A.1.a : ATP binding component 7.1 : Cytoplasm	1	1	1	1	1	1
Membrane Transport	ABC_Cobalt_CD0100-0103	Emilie Camiade	CD630_01020	CD0102		2a : Function of homologous gene experimentally demonstrated in an other organism	cbiQ	ABC-type transport system, cobalt-specific permease	t : transporter	11 : Membrane	804 aa	Marc Monot	16352848, 8501034, 7883713, 17135193, 11781802, 18504552, 18952792, 8384683	Cobalt transport proteins are most often found in cobalamin (vitamin B12) biosynthesis operons. Salmonella typhimurium synthesizes cobalamin (vitamin B12) de novo under anaerobic conditions. Not all Salmonella and Pseudomonas cobalamin synthetic genes have apparent homologs in the other species suggesting that the cobalamin biosynthetic pathways differ between the two organisms. ABC transporters …	7.4 : Cations and iron carrying compounds	4.3.A.1.m : membrane component 6.1 : Membrane	1	1	1	1	1	1
Membrane Transport	ABC_Cobalt_CD0100-0103	Emilie Camiade	CD630_01030	CD0103		2a : Function of homologous gene experimentally demonstrated in an other organism	truA1	tRNA pseudouridine synthase A 1	e : enzyme	2 : Cytoplasmic	732 aa	Marc Monot	14993303, 10625422	This entry represents pseudouridine synthase I (TruA). TruA from Escherichia coli modifies positions uracil-38, U-39 and/or U-40 in tRNA [2, 3]. TruA contains one atom of zinc essential for its native conformation and tRNA recognition and has a strictly conserved aspartic acid that is likely to be involved in catalysis. These enzymes are dimeric proteins that contain two positively charged, RNA-b…	2.4 : Pyrimidine ribonucleotide biosynthesis	1.5.2.2 : Pyrimidine biosynthesis 7.1 : Cytoplasm	1	1	1	1	1	1
Membrane Transport	PTS_Lactose-cellobiose_CD0134-0138	Marc Monot	CD630_01340	CD0134		2a : Function of homologous gene experimentally demonstrated in an other organism		Transcription antiterminator, PTS operon regulator	r : regulator	2 : Cytoplasmic	1914 aa	Marc Monot	18359782, 15699035, 11751049	(IPR011608) PRD (IPR002178) Phosphotransferase system, phosphoenolpyruvate-dependent sugar EIIA 2	9 : Transcription	4.4.A.2 : The PTS Fructose-Mannitol (Fru) Family	1	1	1	1	1	1
Membrane Transport	PTS_Lactose-cellobiose_CD0134-0138	Marc Monot	CD630_01350	CD0135		2a : Function of homologous gene experimentally demonstrated in an other organism		PTS system, lactose/cellobiose-family IIA component	t : transporter	2 : Cytoplasmic	309 aa	Marc Monot	19054326, 17209069, 17183209	(IPR003188) Phosphotransferase system, lactose/cellobiose-specific IIA subunit	6 : Energy metabolism 7.3 : Carbohydrates, organic alcohols, and acids 13.2 : PTS	1.1.1 : Carbohydrates/Carbon compounds 4.4.A.3 : The PTS Lactose-N,N'-Diacetylchitobiose-betaucoside (Lac) Family	1	1	1	1	1	1
Membrane Transport	PTS_Lactose-cellobiose_CD0134-0138	Marc Monot	CD630_01360	CD0136		2a : Function of homologous gene experimentally demonstrated in an other organism		PTS system, lactose/cellobiose-family IIB component	t : transporter	2 : Cytoplasmic	327 aa	Marc Monot	19054326, 17209069, 17183209	(IPR003501) Phosphotransferase system, lactose/cellobiose-specific IIB subunit	6 : Energy metabolism 7.3 : Carbohydrates, organic alcohols, and acids 13.2 : PTS	1.1.1 : Carbohydrates/Carbon compounds 4.4.A.3 : The PTS Lactose-N,N'-Diacetylchitobiose-betaucoside (Lac) Family	1	1	1	1	1	1
Membrane Transport	PTS_Lactose-cellobiose_CD0134-0138	Marc Monot	CD630_01370	CD0137		2a : Function of homologous gene experimentally demonstrated in an other organism		PTS system, lactose/cellobiose-family IIC component	t : transporter	11 : Membrane	1335 aa	Marc Monot	19054326, 17209069, 17183209	(IPR004796) Phosphotransferase system, cellobiose-specific IIC component	6 : Energy metabolism 7.3 : Carbohydrates, organic alcohols, and acids 13.2 : PTS	1.1.1 : Carbohydrates/Carbon compounds 4.4.A.3 : The PTS Lactose-N,N'-Diacetylchitobiose-betaucoside (Lac) Family	1	1	1	1	1	1
Membrane Transport	PTS_Lactose-cellobiose_CD0134-0138	Marc Monot	CD630_01380	CD0138		4b : Only in in Clostridium genus		Conserved hypothetical protein	o : ORF of unknown function	1 : Unknown	519 aa	Marc Monot		(IPR010187) Selenoprotein B, glycine/betaine/sarcosine/D-proline reductase			1	1	1	1	1	1
Membrane Transport	ABC_CD0161-0163B	Barbut Frederic	CD630_01630	CD0163		4b : Only in in Clostridium genus		Conserved hypothetical protein	o : ORF of unknown function	1 : Unknown	1071 aa	Marc Monot					1	1	1	1	1	1
Membrane Transport	PTS_Mannose-fructose-sorbose_CD0284-0290	Marc Monot	CD630_02840	CD0284		2a : Function of homologous gene experimentally demonstrated in an other organism		PTS system, mannose/fructose/sorbose IIA component	t : transporter	1 : Unknown	405 aa	Marc Monot	8246840	(IPR004701) Phosphotransferase system, fructose subfamily IIA component	6 : Energy metabolism 7.3 : Carbohydrates, organic alcohols, and acids 13.2 : PTS	1.1.1 : Carbohydrates/Carbon compounds 4.4.A.6 : The PTS Mannose-Fructose-Sorbose (Man) Family	1	1	1	1	1	1
Membrane Transport	PTS_Mannose-fructose-sorbose_CD0284-0290	Marc Monot	CD630_02850	CD0285		2a : Function of homologous gene experimentally demonstrated in an other organism		PTS system, mannose/fructose/sorbose IIB component	t : transporter	2 : Cytoplasmic	498 aa	Marc Monot	8246840	(IPR004720) Phosphotransferase system, sorbose subfamily IIB component	6 : Energy metabolism 7.3 : Carbohydrates, organic alcohols, and acids 13.2 : PTS	1.1.1 : Carbohydrates/Carbon compounds 4.4.A.6 : The PTS Mannose-Fructose-Sorbose (Man) Family	1	1	1	1	1	1
Membrane Transport	PTS_Mannose-fructose-sorbose_CD0284-0290	Marc Monot	CD630_02860	CD0286		2a : Function of homologous gene experimentally demonstrated in an other organism		PTS system, mannose/fructose/sorbose IIA component	t : transporter	1 : Unknown	402 aa	Marc Monot	8246840	(IPR004701) Phosphotransferase system, fructose subfamily IIA component	6 : Energy metabolism 7.3 : Carbohydrates, organic alcohols, and acids 13.2 : PTS	1.1.1 : Carbohydrates/Carbon compounds 4.4.A.6 : The PTS Mannose-Fructose-Sorbose (Man) Family	1	1	1	1	1	1
Membrane Transport	PTS_Mannose-fructose-sorbose_CD0284-0290	Marc Monot	CD630_02870	CD0287		2a : Function of homologous gene experimentally demonstrated in an other organism		PTS system, mannose/fructose/sorbose IIB component	t : transporter	2 : Cytoplasmic	489 aa	Marc Monot	8246840	(IPR004720) Phosphotransferase system, sorbose subfamily IIB component	6 : Energy metabolism 7.3 : Carbohydrates, organic alcohols, and acids 13.2 : PTS	1.1.1 : Carbohydrates/Carbon compounds 4.4.A.6 : The PTS Mannose-Fructose-Sorbose (Man) Family	1	1	1	1	1	1
Membrane Transport	ABC_Bacitracin_CD0293-0294	Isabelle Verstraete	CD630_02930	CD0293		2a : Function of homologous gene experimentally demonstrated in an other organism		ABC-type transport system, bacitracin/multidrug-family ATP-binding protein	t : transporter	2 : Cytoplasmic	918 aa	Marc Monot	17135193, 11781802, 18504552, 18952792, 8384683	/START= MS Part of the binding-protein-dependent transport system for bacitracin that confer resistance to this antibiotic. Probably responsible for energy coupling to the transport system. ABC transporters belong to the ATP-Binding Cassette (ABC) superfamily, which uses the hydrolysis of ATP to energise diverse biological systems. ABC transporters minimally consist of two conserved regions: a hi…	7.7 : Unknown substrate	4.3.A.1.a : ATP binding component 7.1 : Cytoplasm	1	1	1	1	1	1
Membrane Transport	ABC_Bacitracin_CD0293-0294	Isabelle Verstraete	CD630_02940	CD0294		2a : Function of homologous gene experimentally demonstrated in an other organism		ABC-type transport system, bacitracin/multidrug-family permease	t : transporter	11 : Membrane	759 aa	Marc Monot	17135193, 11781802, 18504552, 18952792, 8384683	ABC transporters belong to the ATP-Binding Cassette (ABC) superfamily, which uses the hydrolysis of ATP to energise diverse biological systems. ABC transporters minimally consist of two conserved regions: a highly conserved ATP binding cassette (ABC) and a less conserved transmembrane domain (TMD). These can be found on the same protein or on two different ones. Most ABC transporters function as …	7.7 : Unknown substrate	4.3.A.1.m : membrane component 6.1 : Membrane	1	1	1	1	1	1
Membrane Transport	ATPase_heavy-metal_CD0313	Ana Antunes	CD630_03130	CD0313		3 : Function proposed based on presence of conserved amino acid motif, structural feature or limited homology		Putative K/Mg/Cd/Cu/Zn/Na/Ca/Na/H-transporting P-type ATPase	t : transporter	11 : Membrane	2388 aa	cbx	15473999, 15078220	P-ATPases (sometime known as E1-E2 ATPases) (EC:3.6.3.-) are found in bacteria and in a number of eukaryotic plasma membranes and organelles. P-ATPases function to transport a variety of different compounds, including ions and phospholipids, across a membrane using ATP hydrolysis for energy. There are many different classes of P-ATPases, each of which transports a specific type of ion: H+, Na+, K…	6.4 : ATP-proton motive force interconversion 7.4 : Cations and iron carrying compounds 15.5 : Detoxification	1.3.8 : ATP proton motive force interconversion 4.3.A.3 : The P-type ATPase (P-ATPase) Superfamily 4.S.151 : Pb/Cd/Zn/Hg 5.6.2 : Detoxification (xenobiotic metabolism) 6.1 : Membrane	1	1	1	1	1	1
Membrane Transport	ABC_CD0335-0337	Marc Monot	CD630_03350	CD0335		4b : Only in in Clostridium genus		Conserved hypothetical protein	o : ORF of unknown function	1 : Unknown	342 aa	cbx					1	1	1	1	1	1
Membrane Transport	ABC_CD0335-0337	Marc Monot	CD630_03360	CD0336		2a : Function of homologous gene experimentally demonstrated in an other organism		ABC-type transport system, ATP-binding protein	t : transporter	2 : Cytoplasmic	669 aa	Marc Monot	17135193, 11781802, 18504552, 18952792, 8384683	Putative antimicrobial peptide ABC transporters belong to the ATP-Binding Cassette (ABC) superfamily, which uses the hydrolysis of ATP to energise diverse biological systems. ABC transporters minimally consist of two conserved regions: a highly conserved ATP binding cassette (ABC) and a less conserved transmembrane domain (TMD). These can be found on the same protein or on two different ones. Mos…	7.7 : Unknown substrate	4.3.A.1.a : ATP binding component 7.1 : Cytoplasm	1	1	1	1	1	1
Membrane Transport	ABC_CD0335-0337	Marc Monot	CD630_03370	CD0337		2a : Function of homologous gene experimentally demonstrated in an other organism		ABC-type transport system, permease	t : transporter	11 : Membrane	2577 aa	Marc Monot	17135193, 11781802, 18504552, 18952792, 8384683	Putative antimicrobial peptide ABC transporters belong to the ATP-Binding Cassette (ABC) superfamily, which uses the hydrolysis of ATP to energise diverse biological systems. ABC transporters minimally consist of two conserved regions: a highly conserved ATP binding cassette (ABC) and a less conserved transmembrane domain (TMD). These can be found on the same protein or on two different ones. Mos…	7.7 : Unknown substrate	4.3.A.1.m : membrane component 6.1 : Membrane	1	1	1	1	1	1
Membrane Transport	Antiporter_CD0449	Marc Monot	CD630_04490	CD0449		2a : Function of homologous gene experimentally demonstrated in an other organism		Na+/H+ antiporter, NhaA family	t : transporter	11 : Membrane	1422 aa	cbx	19135453, 18707888, 17209804	A single member of the NhaC family, a protein from Bacillus firmus, has been functionally characterised. It is involved in pH homeostasis and sodium extrusion. Members of the NhaC family are found in both Gram-negative bacteria and Gram-positive bacteria.	7.7 : Unknown substrate	4.2.A.33 : The NhaA Na+:H+ Antiporter (NhaA) Family	1	1	1	1	1	1
Membrane Transport	ABC_CD0456	Emilie Camiade	CD630_04560	CD0456		2a : Function of homologous gene experimentally demonstrated in an other organism		ABC-type transport system, ATP-binding protein	t : transporter	2 : Cytoplasmic	2244 aa	Marc Monot	17135193, 11781802, 18504552, 18952792, 8384683	ABC transporters belong to the ATP-Binding Cassette (ABC) superfamily, which uses the hydrolysis of ATP to energise diverse biological systems. ABC transporters minimally consist of two conserved regions: a highly conserved ATP binding cassette (ABC) and a less conserved transmembrane domain (TMD). These can be found on the same protein or on two different ones. Most ABC transporters function as …	7.7 : Unknown substrate	4.3.A.1.a : ATP binding component 7.1 : Cytoplasm	1	1	1	1	1	1
Membrane Transport	ABC_MDR_CD0478-0480	Isabelle Verstraete	CD630_04780	CD0478		2a : Function of homologous gene experimentally demonstrated in an other organism	spaF	ABC-type transport system, lantibiotic/multidrug-family ATP-binding protein	t : transporter	2 : Cytoplasmic	705 aa	Marc Monot	17135193, 17577060, 17046525, 17096664, 18336322, 11781802, 18504552, 18952792, 8384683	ABC transporters belong to the ATP-Binding Cassette (ABC) superfamily, which uses the hydrolysis of ATP to energise diverse biological systems. ABC transporters minimally consist of two conserved regions: a highly conserved ATP binding cassette (ABC) and a less conserved transmembrane domain (TMD). These can be found on the same protein or on two different ones. Most ABC transporters function as …	7.7 : Unknown substrate	4.3.A.1.a : ATP binding component 7.1 : Cytoplasm	1	1	1	1	1	1
Membrane Transport	ABC_MDR_CD0478-0480	Isabelle Verstraete	CD630_04790	CD0479		2a : Function of homologous gene experimentally demonstrated in an other organism	spaE	ABC-type transport system, lantibiotic/multidrug-family permease	t : transporter	11 : Membrane	771 aa	Marc Monot	17135193, 17577060, 17046525, 17096664, 18336322, 11781802, 18504552, 18952792, 8384683	ABC transporters belong to the ATP-Binding Cassette (ABC) superfamily, which uses the hydrolysis of ATP to energise diverse biological systems. ABC transporters minimally consist of two conserved regions: a highly conserved ATP binding cassette (ABC) and a less conserved transmembrane domain (TMD). These can be found on the same protein or on two different ones. Most ABC transporters function as …	7.7 : Unknown substrate	4.3.A.1.m : membrane component 6.1 : Membrane	1	1	1	1	1	1
Membrane Transport	ABC_MDR_CD0478-0480	Isabelle Verstraete	CD630_04800	CD0480		2a : Function of homologous gene experimentally demonstrated in an other organism	spaG	ABC-type transport system, lantibiotic/multidrug-family permease	t : transporter	11 : Membrane	777 aa	Marc Monot	17135193, 17577060, 17046525, 17096664, 18336322, 11781802, 18504552, 18952792, 8384683	ABC transporters belong to the ATP-Binding Cassette (ABC) superfamily, which uses the hydrolysis of ATP to energise diverse biological systems. ABC transporters minimally consist of two conserved regions: a highly conserved ATP binding cassette (ABC) and a less conserved transmembrane domain (TMD). These can be found on the same protein or on two different ones. Most ABC transporters function as …	7.7 : Unknown substrate	4.3.A.1.m : membrane component 6.1 : Membrane	1	1	1	1	1	1
Membrane Transport	MFS_CD0578	Marc Monot	CD630_05780	CD0578		2a : Function of homologous gene experimentally demonstrated in an other organism		Transporter, Major Facilitator Superfamily (MFS)	t : transporter	11 : Membrane	1251 aa	cbx	18537473, 9529885	This entry represents the major facilitator superfamily (MFS) domain, which consists of twelve transmembrane helices. MFS proteins are the largest group of secondary membrane transporters in the cell. Among the different families of transporters, only two occur ubiquitously in all classifications of organisms these are the ATP-Binding Cassette (ABC) superfamily and the Major Facilitator Superfami…	7.7 : Unknown substrate	4.2.A.1 : The Major Facilitator Superfamily (MFS) 6.1 : Membrane	1	1	1	1	1	1
Membrane Transport	ATPase_heavy-metal_CD0591-0592	Marie Thibonnier	CD630_05920	CD0592		4 : Homologs of previously reported genes of unknown function		Conserved hypothetical protein	o : ORF of unknown function	1 : Unknown	396 aa	cbx					1	1	1	1	1	1
Membrane Transport	ABC_Multidrug_CD0652-0654	Marc Monot	CD630_06520	CD0652		2a : Function of homologous gene experimentally demonstrated in an other organism		Transcriptional regulator, GntR family	r : regulator	2 : Cytoplasmic	375 aa	cbx	18805984	Many bacterial transcription regulation proteins bind DNA through a helix-turn-helix (HTH) motif, which can be classified into subfamilies on the basis of sequence similarities. The HTH GntR family has many members distributed among diverse bacterial groups that regulate various biological processes. It was named GntR after the Bacillus subtilis repressor of the gluconate operon. Family members i…	9 : Transcription	3.1.2 : Transcriptional level 7.1 : Cytoplasm	1	1	1	1	1	1
Membrane Transport	ABC_Multidrug_CD0652-0654	Marc Monot	CD630_06530	CD0653		2a : Function of homologous gene experimentally demonstrated in an other organism		ABC-type transport system, multidrug-family ATP-binding protein	t : transporter	2 : Cytoplasmic	858 aa	Marc Monot	17135193, 11781802, 18504552, 18952792, 8384683	ABC transporters belong to the ATP-Binding Cassette (ABC) superfamily, which uses the hydrolysis of ATP to energise diverse biological systems. ABC transporters minimally consist of two conserved regions: a highly conserved ATP binding cassette (ABC) and a less conserved transmembrane domain (TMD). These can be found on the same protein or on two different ones. Most ABC transporters function as …	7.7 : Unknown substrate	4.3.A.1.a : ATP binding component 7.1 : Cytoplasm	1	1	1	1	1	1
Membrane Transport	ABC_Multidrug_CD0652-0654	Marc Monot	CD630_06540	CD0654		2a : Function of homologous gene experimentally demonstrated in an other organism		ABC-type transport system, permease protein	t : transporter	11 : Membrane	639 aa	cbx	11781802, 18504552, 18952792, 8384683	ABC transporters belong to the ATP-Binding Cassette (ABC) superfamily, which uses the hydrolysis of ATP to energise diverse biological systems. ABC transporters minimally consist of two conserved regions: a highly conserved ATP binding cassette (ABC) and a less conserved transmembrane domain (TMD). These can be found on the same protein or on two different ones. Most ABC transporters function as …	7.7 : Unknown substrate	4.3.A.1.m : membrane component 6.1 : Membrane	1	1	1	1	1	1
Membrane Transport	Antiporter_CD0656-0657	Marc Monot	CD630_06560	CD0656		2a : Function of homologous gene experimentally demonstrated in an other organism		Chloride ion channel protein	t : transporter	11 : Membrane	1221 aa	cbx	17452037, 15709979, 11746234, 9046241	Chloride channels (CLCs) constitute an evolutionarily well-conserved family of voltage-gated channels that are structurally unrelated to the other known voltage-gated channels. They are found in organisms ranging from bacteria to yeasts and plants, and also to animals. Their functions in higher animals likely include the regulation of cell volume, control of electrical excitability and trans-epit…	7.7 : Unknown substrate	4.1.A.11 : The Chloride Channel (ClC) Family 6.1 : Membrane	1	1	1	1	1	1
Membrane Transport	Antiporter_CD0656-0657	Marc Monot	CD630_06570	CD0657		2a : Function of homologous gene experimentally demonstrated in an other organism	cdu2	Na(+)/H(+) antiporter	t : transporter	11 : Membrane	1194 aa	cbx		Sodium proton exchangers (NHEs) constitute a large family of integral membrane protein transporters that are responsible for the counter-transport of protons and sodium ions across lipid bilayers. These proteins are found in organisms across all domains of life. In archaea, bacteria, yeast and plants, these exchangers provide increased salt tolerance by removing sodium in exchanger for extracellu…	7.7 : Unknown substrate	4 : Transport	1	1	1	1	1	1
Membrane Transport	ABC_Lantibiotic_CD0665-0667	Barbut Frederic	CD630_06650	CD0665		2a : Function of homologous gene experimentally demonstrated in an other organism	cdd2	ABC-type transport system, lantibiotic/multidrug-family permease	t : transporter	11 : Membrane	738 aa	Marc Monot	17577060, 17046525, 17096664, 18336322, 17135193, 11781802, 18504552, 18952792, 8384683	ABC transporters belong to the ATP-Binding Cassette (ABC) superfamily, which uses the hydrolysis of ATP to energise diverse biological systems. ABC transporters minimally consist of two conserved regions: a highly conserved ATP binding cassette (ABC) and a less conserved transmembrane domain (TMD). These can be found on the same protein or on two different ones. Most ABC transporters function as …	7.7 : Unknown substrate	4.3.A.1.m : membrane component 6.1 : Membrane	1	1	1	1	1	1
Membrane Transport	ABC_Lantibiotic_CD0665-0667	Barbut Frederic	CD630_06660	CD0666		2a : Function of homologous gene experimentally demonstrated in an other organism	cdd3	ABC-type transport system, lantibiotic/multidrug-family permease	t : transporter	11 : Membrane	762 aa	Marc Monot	17577060, 17046525, 17096664, 18336322, 17135193, 11781802, 18504552, 18952792, 8384683	ABC transporters belong to the ATP-Binding Cassette (ABC) superfamily, which uses the hydrolysis of ATP to energise diverse biological systems. ABC transporters minimally consist of two conserved regions: a highly conserved ATP binding cassette (ABC) and a less conserved transmembrane domain (TMD). These can be found on the same protein or on two different ones. Most ABC transporters function as …	7.7 : Unknown substrate	4.3.A.1.m : membrane component 6.1 : Membrane	1	1	1	1	1	1
Membrane Transport	ABC_Lantibiotic_CD0665-0667	Barbut Frederic	CD630_06670	CD0667		2a : Function of homologous gene experimentally demonstrated in an other organism	cdd4	ABC-type transport system, lantibiotic/multidrug-family ATP-binding protein	t : transporter	2 : Cytoplasmic	915 aa	Marc Monot	17577060, 17046525, 17096664, 18336322, 17135193, 11781802, 18504552, 18952792, 8384683	/START= MSR ABC transporters belong to the ATP-Binding Cassette (ABC) superfamily, which uses the hydrolysis of ATP to energise diverse biological systems. ABC transporters minimally consist of two conserved regions: a highly conserved ATP binding cassette (ABC) and a less conserved transmembrane domain (TMD). These can be found on the same protein or on two different ones. Most ABC transporters …	7.7 : Unknown substrate	4.3.A.1.a : ATP binding component 7.1 : Cytoplasm	1	1	1	1	1	1
Membrane Transport	Symporter_CD0682	Cecile Deneve	CD630_06820	CD0682		3 : Function proposed based on presence of conserved amino acid motif, structural feature or limited homology		Putative sodium:solute symporter	pt : putative transporter	11 : Membrane	1599 aa	cbx	12354616	Sodium/substrate symport (or co-transport) is a widespread mechanism of solute transport across cytoplasmic membranes of pro- and eukaryotic cells. Thereby the energy stored in an inwardly directed electrochemical sodium gradient (sodium motive force, SMF) is used to drive solute accumulation against a concentration gradient. The SMF is generated by primary sodium pumps (e.g. sodium/potassium ATP…	7.4 : Cations and iron carrying compounds	4.2.A.21 : The Solute:Sodium Symporter (SSS) Family 6.1 : Membrane	1	1	1	1	1	1
Membrane Transport	Proton_channel_CD0744-0745	Ana Antunes	CD630_07440	CD0744		3 : Function proposed based on presence of conserved amino acid motif, structural feature or limited homology		Putative MotA/TolQ/ExbB proton channel	pt : putative transporter	10 : Secreted	789 aa	cbx	15205446, 12896813, 11722743, 11669642, 10348868	This family groups together integral membrane proteins that appear to be involved in translocation of proteins across a membrane. These proteins are probably proton channels. MotA is an essential component of the flagellar motor that uses a proton gradient to generate rotational motion in the flagellar. ExbB is part of the TonB-dependent transduction complex. The TonB complex uses the proton grad…	7 : Transport and binding proteins	4.1.A.46 : The H+- or Na+-translocating Bacterial Flagellar Motor (Mot) Family	1	1	1	1	1	1
Membrane Transport	Proton_channel_CD0744-0745	Ana Antunes	CD630_07450	CD0745		3 : Function proposed based on presence of conserved amino acid motif, structural feature or limited homology		Putative OmpA/MotB proton channel	pt : putative transporter	1 : Unknown	747 aa	cbx	19170881, 18834522, 18796609, 17706914, 17052729	This entry represents domain with a beta/alpha/beta/alpha-beta(2) structure found in the C-terminal region of many Gram-negative bacterial outer membrane proteins, such as porin-like integral membrane proteins (such as ompA), small lipid-anchored proteins (such as pal), and MotB proton channels. The N-terminal half is variable although some of the proteins in this group have the OmpA-like transme…	7 : Transport and binding proteins	4.1.A.46 : The H+- or Na+-translocating Bacterial Flagellar Motor (Mot) Family 4.1.B : Beta barrel porins (The Outer Membrane Porin (OMP) Functional Superfamily)	1	1	1	1	1	1
Membrane Transport	ABC_CD0750-0752	Ana Antunes	CD630_07500	CD0750		2a : Function of homologous gene experimentally demonstrated in an other organism		ABC-type transport system, aminoacid-family extracellular solute-binding protein	t : transporter	10 : Secreted	816 aa	Marc Monot	17135193, 11781802, 18504552, 18952792, 8384683	In Gram-positive bacteria which are surrounded by a single membrane and have therefore no periplasmic region, the equivalent proteins are bound to the membrane via an N-terminal lipid anchor. These homolog proteins do not play an integral role in the transport process per se, but probably serve as receptors to trigger or initiate translocation of the solute throught the membrane by binding to ext…	7.1 : Amino acids, peptides and amines	4.3.A.1.p : periplasmic binding component	1	1	1	1	1	1
Membrane Transport	ABC_CD0750-0752	Ana Antunes	CD630_07510	CD0751		2a : Function of homologous gene experimentally demonstrated in an other organism		ABC-type transport system, aminoacid-family permease	t : transporter	11 : Membrane	678 aa	Marc Monot	17135193, 11781802, 18504552, 18952792, 8384683	Bacterial binding protein-dependent transport systems are multicomponent systems typically composed of a periplasmic substrate-binding protein, one or two reciprocally homologous integral inner-membrane proteins and one or two peripheral membrane ATP-binding proteins that couple energy to the active transport system. The integral inner-membrane proteins translocate the substrate across the membra…	7.1 : Amino acids, peptides and amines	4.3.A.1.m : membrane component 6.1 : Membrane	1	1	1	1	1	1
Membrane Transport	ABC_CD0750-0752	Ana Antunes	CD630_07520	CD0752		2a : Function of homologous gene experimentally demonstrated in an other organism		ABC-type transport system, aminoacid-family ATP-binding protein	t : transporter	2 : Cytoplasmic	723 aa	Marc Monot	17135193, 11781802, 18504552, 18952792, 8384683	ABC transporters belong to the ATP-Binding Cassette (ABC) superfamily, which uses the hydrolysis of ATP to energise diverse biological systems. ABC transporters minimally consist of two conserved regions: a highly conserved ATP binding cassette (ABC) and a less conserved transmembrane domain (TMD). These can be found on the same protein or on two different ones. Most ABC transporters function as …	7.1 : Amino acids, peptides and amines	4.3.A.1.a : ATP binding component 7.1 : Cytoplasm	1	1	1	1	1	1
Membrane Transport	PTS_Sorbitol_CD0762-0768	Marc Monot	CD630_07620	CD0762		2a : Function of homologous gene experimentally demonstrated in an other organism	srlR	PTS operon regulator	r : regulator	2 : Cytoplasmic	1986 aa	Emilie Camiade	18676710, 16385049, 3062173	(IPR011608) PRD (IPR002178) Phosphotransferase system, phosphoenolpyruvate-dependent sugar EIIA 2	9 : Transcription	3.1.2.3 : Repressor	1	1	1	1	1	1
Membrane Transport	PTS_Sorbitol_CD0762-0768	Marc Monot	CD630_07630	CD0763		2a : Function of homologous gene experimentally demonstrated in an other organism	srlM	Sorbitol operon activator protein (Glucitol)	r : regulator	1 : Unknown	435 aa	Marc Monot	18676710, 16385049, 3062173	This family consists of several glucitol operon activator (GutM) proteins. Expression of the glucitol (gut) operon in Escherichia coli is regulated by an unusual, complex system, which consists of an activator (encoded by the gutM gene) and a repressor (encoded by the gutR gene) in addition to the cAMP-CRP complex (CRP, cAMP receptor protein). Synthesis of the mRNA, which initiates at the promote…	9 : Transcription	3.1.2.2 : Activator	1	1	1	1	1	1
Membrane Transport	PTS_Sorbitol_CD0762-0768	Marc Monot	CD630_07640	CD0764		2a : Function of homologous gene experimentally demonstrated in an other organism	srlA	PTS system, sorbitol-specific IIC component (Glucitol)	t : transporter	11 : Membrane	561 aa	Marc Monot	17183209, 10639465, 8246840, 2824435	(IPR004699) Phosphotransferase system, enzyme II sorbitol-specific factor This family consists only of glucitol-specific transporters, and occur both in Gram-negative and Gram-positive bacteria.	6 : Energy metabolism 7.3 : Carbohydrates, organic alcohols, and acids 13.2 : PTS	1.1.1 : Carbohydrates/Carbon compounds 4.4.A.4 : The PTS Glucitol (Gut) Family	1	1	1	1	1	1
Membrane Transport	PTS_Sorbitol_CD0762-0768	Marc Monot	CD630_07650	CD0765		2a : Function of homologous gene experimentally demonstrated in an other organism	srlEa	PTS system, sorbitol-specific IIB N-terminal component (Glucitol)	t : transporter	11 : Membrane	369 aa	Marc Monot	17183209, 10639465, 8246840, 2824435	(IPR011618) Sorbitol phosphotransferase enzyme II, N-terminal This family consists only of glucitol-specific transporters, and occur both in Gram-negative and Gram-positive bacteria.	6 : Energy metabolism 7.3 : Carbohydrates, organic alcohols, and acids 13.2 : PTS	1.1.1 : Carbohydrates/Carbon compounds 4.4.A.4 : The PTS Glucitol (Gut) Family	1	1	1	1	1	1
Membrane Transport	PTS_Sorbitol_CD0762-0768	Marc Monot	CD630_07670	CD0767		2a : Function of homologous gene experimentally demonstrated in an other organism	srlB	PTS system, sorbitol-specific IIA component (Glucitol)	t : transporter	1 : Unknown	366 aa	Marc Monot	17183209, 10639465, 8246840, 2824435	(IPR004716) Phosphotransferase system, glucitol/sorbitol-specific IIA component This family consists only of glucitol-specific transporters, and occur both in Gram-negative and Gram-positive bacteria.	6 : Energy metabolism 7.3 : Carbohydrates, organic alcohols, and acids 13.2 : PTS	1.1.1 : Carbohydrates/Carbon compounds 4.4.A.4 : The PTS Glucitol (Gut) Family	1	1	1	1	1	1
Membrane Transport	PTS_Sorbitol_CD0762-0768	Marc Monot	CD630_07680	CD0768		2a : Function of homologous gene experimentally demonstrated in an other organism	srlD	Sorbitol 6-phosphate 2-dehydrogenase (Glucitol)	e : enzyme	1 : Unknown	774 aa	Marc Monot	9572925, 1896926, 17132742, 16002237, 1408350, 10639465, 395024, 336611	(IPR002198) Short-chain dehydrogenase/reductase SDR	6.11 : Sugars	1.1.1.17 : Sorbitol degradation	1	1	1	1	1	1
Membrane Transport	Symporter_CD0801	Isabelle Verstraete	CD630_08010	CD0801		3 : Function proposed based on presence of conserved amino acid motif, structural feature or limited homology		Putative permease, divalent anion symporter family	t : transporter	11 : Membrane	1341 aa	cbx					1	1	1	1	1	1
Membrane Transport	PTS_IIB_CD0813	Isabelle Verstraete	CD630_08130	CD0813		3 : Function proposed based on presence of conserved amino acid motif, structural feature or limited homology		Putative PTS system, IIB component	t : transporter	2 : Cytoplasmic	303 aa	Marc Monot	11160802	The phosphoenolpyruvate-dependent sugar phosphotransferase system (PTS) is a major carbohydrate transport system in bacteria. The PTS catalyses the phosphorylation of incoming sugar substrates and coupled with translocation across the cell membrane, makes the PTS a link between the uptake and metabolism of sugars. The general mechanism of the PTS is the following: a phosphoryl group from phosphoe…	6 : Energy metabolism 7.3 : Carbohydrates, organic alcohols, and acids 13.2 : PTS	1.1.1 : Carbohydrates/Carbon compounds 4.4.A : Phosphotransferase Systems (PEP-dependent PTS)	1	1	1	1	1	1
Membrane Transport	MFS_CD0814-CD0815	Isabelle Verstraete	CD630_08140	CD0814		2a : Function of homologous gene experimentally demonstrated in an other organism		Transcriptional regulator, GntR family	r : regulator	2 : Cytoplasmic	693 aa	cbx	18805984	Many bacterial transcription regulation proteins bind DNA through a helix-turn-helix (HTH) motif, which can be classified into subfamilies on the basis of sequence similarities. The HTH GntR family has many members distributed among diverse bacterial groups that regulate various biological processes. It was named GntR after the Bacillus subtilis repressor of the gluconate operon. Family members i…	9 : Transcription	3.1.2 : Transcriptional level 7.1 : Cytoplasm	1	1	1	1	1	1
Membrane Transport	MFS_CD0814-CD0815	Isabelle Verstraete	CD630_08150	CD0815		2a : Function of homologous gene experimentally demonstrated in an other organism		Transporter, Major Facilitator Superfamily (MFS)	t : transporter	11 : Membrane	1188 aa	Marc Monot	18537473, 9529885	his entry represents the major facilitator superfamily (MFS) domain, which consists of twelve transmembrane helices. MFS proteins are the largest group of secondary membrane transporters in the cell. Among the different families of transporters, only two occur ubiquitously in all classifications of organisms these are the ATP-Binding Cassette (ABC) superfamily and the Major Facilitator Superfamil…	7.7 : Unknown substrate	4.2.A.1 : The Major Facilitator Superfamily (MFS) 6.1 : Membrane	1	1	1	1	1	1
Membrane Transport	PTS_Beta-glucoside_CD0816-0819	Ana Antunes	CD630_08190	CD0819		2a : Function of homologous gene experimentally demonstrated in an other organism		Transcription antiterminator, PTS operon regulator	r : regulator	2 : Cytoplasmic	849 aa	Marc Monot	18359782, 15699035, 11751049	Transcriptional antiterminators and activators containing phosphoenolpyruvate: sugar phosphotransferase system (PTS) regulation domains (PRDs) form a class of bacterial regulatory proteins whose activity is modulated by phosphorylation. These regulators stimulate the expression of genes and operons involved in carbohydrate metabolism. PRD-containing proteins are involved in the regulation of cata…	9 : Transcription	3.1.2.2 : Activator	1	1	1	1	1	1
Membrane Transport	ABC_Oligopeptide_CD0853-CD0857	Ana Antunes	CD630_08530	CD0853		1a : Function experimentally demonstrated in the studied strain	oppB	ABC-type transport system, oligopeptide-family permease	t : transporter	11 : Membrane	987 aa	Marc Monot	17135193, 11781802, 18504552, 18952792, 8384683, 25069979	ABC transporters belong to the ATP-Binding Cassette (ABC) superfamily, which uses the hydrolysis of ATP to energise diverse biological systems. ABC transporters minimally consist of two conserved regions: a highly conserved ATP binding cassette (ABC) and a less conserved transmembrane domain (TMD). These can be found on the same protein or on two different ones. Most ABC transporters function as …	7.1 : Amino acids, peptides and amines	4.3.A.1.m : membrane component 6.1 : Membrane	1	1	1	1	1	1
Membrane Transport	ABC_Oligopeptide_CD0853-CD0857	Ana Antunes	CD630_08560	CD0856		1a : Function experimentally demonstrated in the studied strain	oppD	ABC-type transport system, ATP-binding component	t : transporter	2 : Cytoplasmic	1026 aa	Marc Monot	11781802, 18504552, 18952792, 8384683, 25069979		7.7 : Unknown substrate	4.3.A.1.a : ATP binding component 7.1 : Cytoplasm	1	1	1	1	1	1
Membrane Transport	PTS_Cellobiose_CD0861-0864	Marc Monot	CD630_08610	CD0861		2a : Function of homologous gene experimentally demonstrated in an other organism		PTS system, lactose/cellobiose-family IIB component	t : transporter	2 : Cytoplasmic	327 aa	Marc Monot		(IPR003501) Phosphotransferase system, lactose/cellobiose-specific IIB subunit	6 : Energy metabolism 7.3 : Carbohydrates, organic alcohols, and acids 13.2 : PTS	1.1.1 : Carbohydrates/Carbon compounds 4.4.A.3 : The PTS Lactose-N,N'-Diacetylchitobiose-betaucoside (Lac) Family	1	1	1	1	1	1
Membrane Transport	PTS_Cellobiose_CD0861-0864	Marc Monot	CD630_08620	CD0862		2a : Function of homologous gene experimentally demonstrated in an other organism		PTS system, lactose/cellobiose-family IIC membrane component	t : transporter	11 : Membrane	1305 aa	Marc Monot	17183209	(IPR004501) Phosphotransferase system, lactose/cellobiose IIC component	6 : Energy metabolism 7.3 : Carbohydrates, organic alcohols, and acids 13.2 : PTS	1.1.1 : Carbohydrates/Carbon compounds 4.4.A.3 : The PTS Lactose-N,N'-Diacetylchitobiose-betaucoside (Lac) Family	1	1	1	1	1	1
Membrane Transport	PTS_Cellobiose_CD0861-0864	Marc Monot	CD630_08630	CD0863		2a : Function of homologous gene experimentally demonstrated in an other organism		PTS system, lactose/cellobiose-family IIA component	t : transporter	2 : Cytoplasmic	330 aa	Marc Monot	17183209	(IPR003188) Phosphotransferase system, lactose/cellobiose-specific IIA subunit	6 : Energy metabolism 7.3 : Carbohydrates, organic alcohols, and acids 13.2 : PTS	1.1.1 : Carbohydrates/Carbon compounds 4.4.A.3 : The PTS Lactose-N,N'-Diacetylchitobiose-betaucoside (Lac) Family	1	1	1	1	1	1
Membrane Transport	PTS_Cellobiose_CD0861-0864	Marc Monot	CD630_08640	CD0864		1b : Function experimentally demonstrated in the studied species		Maltose-6'-phosphate glucosidase	e : enzyme	2 : Cytoplasmic	1329 aa	Marc Monot	11781805, 14570887, 17183209			1.1.1 : Carbohydrates/Carbon compounds	1	1	1	1	1	1
Membrane Transport	ABC_Molybdenum_CD0869-0872	Cecile Deneve	CD630_08690	CD0869		2a : Function of homologous gene experimentally demonstrated in an other organism	modA	ABC-type transport system, molybdenum-specific extracellular solute-binding protein	t : transporter	10 : Secreted	813 aa	Marc Monot	17135193, 11781802, 18504552, 18952792, 8384683	ABC transporters belong to the ATP-Binding Cassette (ABC) superfamily, which uses the hydrolysis of ATP to energise diverse biological systems. ABC transporters minimally consist of two conserved regions: a highly conserved ATP binding cassette (ABC) and a less conserved transmembrane domain (TMD). These can be found on the same protein or on two different ones. Most ABC transporters function as …	7.4 : Cations and iron carrying compounds	4.3.A.1.p : periplasmic binding component	1	1	1	1	1	1
Membrane Transport	ABC_Molybdenum_CD0869-0872	Cecile Deneve	CD630_08700	CD0870		2a : Function of homologous gene experimentally demonstrated in an other organism	modB	ABC-type transport system, molybdenum-specific permease	t : transporter	11 : Membrane	684 aa	Marc Monot	17135193, 11781802, 18504552, 18952792, 8384683	ABC transporters belong to the ATP-Binding Cassette (ABC) superfamily, which uses the hydrolysis of ATP to energise diverse biological systems. ABC transporters minimally consist of two conserved regions: a highly conserved ATP binding cassette (ABC) and a less conserved transmembrane domain (TMD). These can be found on the same protein or on two different ones. Most ABC transporters function as …	7.4 : Cations and iron carrying compounds	4.3.A.1.m : membrane component 6.1 : Membrane	1	1	1	1	1	1
Membrane Transport	ABC_Molybdenum_CD0869-0872	Cecile Deneve	CD630_08710	CD0871		2a : Function of homologous gene experimentally demonstrated in an other organism	modC	ABC-type transport system, molybdenum-specific ATP-binding protein	t : transporter	2 : Cytoplasmic	1077 aa	Marc Monot	17135193, 11781802, 18504552, 18952792, 8384683	ABC transporters belong to the ATP-Binding Cassette (ABC) superfamily, which uses the hydrolysis of ATP to energise diverse biological systems. ABC transporters minimally consist of two conserved regions: a highly conserved ATP binding cassette (ABC) and a less conserved transmembrane domain (TMD). These can be found on the same protein or on two different ones. Most ABC transporters function as …	7.4 : Cations and iron carrying compounds	4.3.A.1.a : ATP binding component 7.1 : Cytoplasm	1	1	1	1	1	1
Membrane Transport	ABC_Molybdenum_CD0869-0872	Cecile Deneve	CD630_08720	CD0872		2a : Function of homologous gene experimentally demonstrated in an other organism	maa	maltose O-acetyltransferase	e : enzyme	2 : Cytoplasmic	558 aa	cbx	12731863		6 : Energy metabolism	1.1.1 : Carbohydrates/Carbon compounds 7.1 : Cytoplasm	1	1	1	1	1	1
Membrane Transport	ABC_CD0900-0901	Laure Saujet	CD630_09000	CD0900		2a : Function of homologous gene experimentally demonstrated in an other organism	opuCA	ABC-type transport system, glycine betaine/carnitine/choline ATP-binding protein	t : transporter	2 : Cytoplasmic	1137 aa	Marc Monot	17135193, 11781802, 18504552, 18952792, 8384683	ABC transporters belong to the ATP-Binding Cassette (ABC) superfamily, which uses the hydrolysis of ATP to energise diverse biological systems. ABC transporters minimally consist of two conserved regions: a highly conserved ATP binding cassette (ABC) and a less conserved transmembrane domain (TMD). These can be found on the same protein or on two different ones. Most ABC transporters function as …	7.1 : Amino acids, peptides and amines	4.3.A.1.a : ATP binding component 7.1 : Cytoplasm	1	1	1	1	1	1
Membrane Transport	ABC_CD0900-0901	Laure Saujet	CD630_09010	CD0901		2a : Function of homologous gene experimentally demonstrated in an other organism	opuCC	ABC-type transport system, glycine betaine/carnitine/choline permease	t : transporter	11 : Membrane	1554 aa	Marc Monot	17135193, 11781802, 18504552, 18952792, 8384683	ABC transporters belong to the ATP-Binding Cassette (ABC) superfamily, which uses the hydrolysis of ATP to energise diverse biological systems. ABC transporters minimally consist of two conserved regions: a highly conserved ATP binding cassette (ABC) and a less conserved transmembrane domain (TMD). These can be found on the same protein or on two different ones. Most ABC transporters function as …	7.1 : Amino acids, peptides and amines	4.3.A.1.m : membrane component 6.1 : Membrane	1	1	1	1	1	1
Membrane Transport	ABC_CD0999-1001	Laure Saujet	CD630_09990	CD0999		2a : Function of homologous gene experimentally demonstrated in an other organism		ABC-type transport system, nitrate/sulfonate/taurine extracellular solute-binding protein	t : transporter	10 : Secreted	996 aa	Marc Monot	17135193, 11781802, 18504552, 18952792, 8384683	ABC transporters belong to the ATP-Binding Cassette (ABC) superfamily, which uses the hydrolysis of ATP to energise diverse biological systems. ABC transporters minimally consist of two conserved regions: a highly conserved ATP binding cassette (ABC) and a less conserved transmembrane domain (TMD). These can be found on the same protein or on two different ones. Most ABC transporters function as …	7.2 : Anions	4.3.A.1 : The ATP-binding Cassette (ABC) Superfamily + ABC-type Uptake Permeases 7.5 : Extracellular	1	1	1	1	1	1
Membrane Transport	ABC_CD0999-1001	Laure Saujet	CD630_10010	CD1001		2a : Function of homologous gene experimentally demonstrated in an other organism		ABC-type transport system, nitrate/sulfonate/taurine ATP-binding protein	t : transporter	2 : Cytoplasmic	699 aa	Marc Monot	17135193, 11781802, 18504552, 18952792, 8384683	ABC transporters belong to the ATP-Binding Cassette (ABC) superfamily, which uses the hydrolysis of ATP to energise diverse biological systems. ABC transporters minimally consist of two conserved regions: a highly conserved ATP binding cassette (ABC) and a less conserved transmembrane domain (TMD). These can be found on the same protein or on two different ones. Most ABC transporters function as …	7.2 : Anions	4.3.A.1.a : ATP binding component 7.1 : Cytoplasm	1	1	1	1	1	1
Membrane Transport	ABC_Multidrug_CD1017-1018	Marc Monot	CD630_10170	CD1017		2a : Function of homologous gene experimentally demonstrated in an other organism		ABC-type transport system, multidrug-family ATP-binding protein/permease	m : membrane component	11 : Membrane	1728 aa	Marc Monot	17135193, 11781802, 18504552, 18952792, 8384683	ABC transporters belong to the ATP-Binding Cassette (ABC) superfamily, which uses the hydrolysis of ATP to energise diverse biological systems. ABC transporters minimally consist of two conserved regions: a highly conserved ATP binding cassette (ABC) and a less conserved transmembrane domain (TMD). These can be found on the same protein or on two different ones. Most ABC transporters function as …	7.7 : Unknown substrate	4.3.A.1.am : ATP binding and membrane component 6.1 : Membrane	1	1	1	1	1	1
Membrane Transport	ABC_Multidrug_CD1017-1018	Marc Monot	CD630_10180	CD1018		2a : Function of homologous gene experimentally demonstrated in an other organism		ABC-type transport system, multidrug-family ATP-binding protein/permease	m : membrane component	11 : Membrane	1863 aa	Marc Monot	17135193, 11781802, 18504552, 18952792, 8384683	ABC transporters belong to the ATP-Binding Cassette (ABC) superfamily, which uses the hydrolysis of ATP to energise diverse biological systems. ABC transporters minimally consist of two conserved regions: a highly conserved ATP binding cassette (ABC) and a less conserved transmembrane domain (TMD). These can be found on the same protein or on two different ones. Most ABC transporters function as …	7.7 : Unknown substrate	4.3.A.1.am : ATP binding and membrane component 6.1 : Membrane	1	1	1	1	1	1
Membrane Transport	ABC_Multidrug_CD1050-1052	Emilie Camiade	CD630_10510	CD1051		2a : Function of homologous gene experimentally demonstrated in an other organism		ABC-type transport system, multidrug-family permease	t : transporter	11 : Membrane	687 aa	Marc Monot	17135193, 11781802, 18504552, 18952792, 8384683	/START= MSO ABC transporters belong to the ATP-Binding Cassette (ABC) superfamily, which uses the hydrolysis of ATP to energise diverse biological systems. ABC transporters minimally consist of two conserved regions: a highly conserved ATP binding cassette (ABC) and a less conserved transmembrane domain (TMD). These can be found on the same protein or on two different ones. Most ABC transporters …	7.7 : Unknown substrate	4.3.A.1.m : membrane component 6.1 : Membrane	1	1	1	1	1	1
Membrane Transport	PTS_Mannose-fructose-sorbose_CD1073-CD1078	Emilie Camiade	CD630_10730	CD1073		2a : Function of homologous gene experimentally demonstrated in an other organism		Transcriptional regulator, GntR family	r : regulator	2 : Cytoplasmic	726 aa	cbx	18805984	Many bacterial transcription regulation proteins bind DNA through a helix-turn-helix (HTH) motif, which can be classified into subfamilies on the basis of sequence similarities. The HTH GntR family has many members distributed among diverse bacterial groups that regulate various biological processes. It was named GntR after the Bacillus subtilis repressor of the gluconate operon. Family members i…	9 : Transcription	3.1.2 : Transcriptional level 7.1 : Cytoplasm	1	1	1	1	1	1
Membrane Transport	PTS_Mannose-fructose-sorbose_CD1073-CD1078	Emilie Camiade	CD630_10740	CD1074		2a : Function of homologous gene experimentally demonstrated in an other organism		PTS system, mannose/fructose/sorbose IIA component	t : transporter	2 : Cytoplasmic	411 aa	Marc Monot	11160802, 11781805, 17096120, 17183209, 9674147	(IPR004701) Phosphotransferase system, fructose subfamily IIA component	6 : Energy metabolism 7.3 : Carbohydrates, organic alcohols, and acids 13.2 : PTS	1.1.1 : Carbohydrates/Carbon compounds 4.4.A.6 : The PTS Mannose-Fructose-Sorbose (Man) Family	1	1	1	1	1	1
Membrane Transport	PTS_Mannose-fructose-sorbose_CD1073-CD1078	Emilie Camiade	CD630_10750	CD1075		4c : Only in Firmicutes phylum		Conserved hypothetical protein	o : ORF of unknown function	1 : Unknown	744 aa	cbx					1	1	1	1	1	1
Membrane Transport	PTS_Mannose-fructose-sorbose_CD1073-CD1078	Emilie Camiade	CD630_10760	CD1076		2a : Function of homologous gene experimentally demonstrated in an other organism		PTS system, mannose/fructose/sorbose IIB component	t : transporter	2 : Cytoplasmic	471 aa	Marc Monot	11160802, 11781805, 17096120, 17183209, 9674147	(IPR004720) Phosphotransferase system, sorbose subfamily IIB component	6 : Energy metabolism 7.3 : Carbohydrates, organic alcohols, and acids 13.2 : PTS	1.1.1 : Carbohydrates/Carbon compounds 4.4.A.6 : The PTS Mannose-Fructose-Sorbose (Man) Family	1	1	1	1	1	1
Membrane Transport	PTS_Mannose-fructose-sorbose_CD1073-CD1078	Emilie Camiade	CD630_10770	CD1077		2a : Function of homologous gene experimentally demonstrated in an other organism		PTS system, mannose/fructose/sorbose IIC component	t : transporter	11 : Membrane	765 aa	Marc Monot	11160802, 11781805, 17096120, 17183209, 9674147	(IPR004700) Phosphotransferase system, sorbose-specific IIC subunit	6 : Energy metabolism 7.3 : Carbohydrates, organic alcohols, and acids 13.2 : PTS	1.1.1 : Carbohydrates/Carbon compounds 4.4.A.6 : The PTS Mannose-Fructose-Sorbose (Man) Family	1	1	1	1	1	1
Membrane Transport	PTS_Mannose-fructose-sorbose_CD1073-CD1078	Emilie Camiade	CD630_10780	CD1078		2a : Function of homologous gene experimentally demonstrated in an other organism		PTS system, mannose/fructose/sorbose IID component	t : transporter	11 : Membrane	843 aa	Marc Monot	11160802, 11781805, 17096120, 17183209, 9674147	(IPR004704) Phosphotransferase system, mannose/fructose/sorbose family IID component	6 : Energy metabolism 7.3 : Carbohydrates, organic alcohols, and acids 13.2 : PTS	1.1.1 : Carbohydrates/Carbon compounds 4.4.A.6 : The PTS Mannose-Fructose-Sorbose (Man) Family	1	1	1	1	1	1
Membrane Transport	PTS_cellobiose_CD1083	Emilie Camiade	CD630_10830	CD1083		2a : Function of homologous gene experimentally demonstrated in an other organism		PTS system, lactose/cellobiose specific IIB component	t : transporter	2 : Cytoplasmic	276 aa	Emilie Camiade	11160802, 11781805, 17096120, 17183209, 9674147	Bacterial PTS transporters transport and concomitantly phosphorylate their sugar substrates, and typically consist of multiple subunits or protein domains.The Man family is unique in several respects among PTS permease families. # It is the only PTS family in which members possess a IID protein. # It is the only PTS family in which the IIB constituent is phosphorylated on a histidyl rather than a…	6 : Energy metabolism 7.3 : Carbohydrates, organic alcohols, and acids 13.2 : PTS	1.1.1 : Carbohydrates/Carbon compounds 4.4.A : Phosphotransferase Systems (PEP-dependent PTS)	1	1	1	1	1	1
Membrane Transport	ABC_MDR_CD1084	Isabelle Verstraete	CD630_10840	CD1084		2a : Function of homologous gene experimentally demonstrated in an other organism		ABC-type transport system, multidrug-family ATP-binding/permease protein	t : transporter	11 : Membrane	1701 aa	Marc Monot	17135193, 11781802, 18504552, 18952792, 8384683	ABC transporters belong to the ATP-Binding Cassette (ABC) superfamily, which uses the hydrolysis of ATP to energise diverse biological systems. ABC transporters minimally consist of two conserved regions: a highly conserved ATP binding cassette (ABC) and a less conserved transmembrane domain (TMD). These can be found on the same protein or on two different ones. Most ABC transporters function as …	7.7 : Unknown substrate	4.3.A.1.am : ATP binding and membrane component	1	1	1	1	1	1
Membrane Transport	ABC_multidrug_CD1095-1097	Marc Monot	CD630_10950	CD1095		2a : Function of homologous gene experimentally demonstrated in an other organism		ABC-type transport system, multidrug-family permease Tn1549-like, CTn4-Orf30	t : transporter	11 : Membrane	774 aa	Marc Monot	17135193, 11781802, 12568329, 12568327, 17650959, 11157942, 11073898, 8863741	/START= MSR ABC transporters belong to the ATP-Binding Cassette (ABC) superfamily, which uses the hydrolysis of ATP to energise diverse biological systems. ABC transporters minimally consist of two conserved regions: a highly conserved ATP binding cassette (ABC) and a less conserved transmembrane domain (TMD). These can be found on the same protein or on two different ones. Most ABC transporters …	7.7 : Unknown substrate 17.3 : Transposon functions	4.3.A.1.m : membrane component 6.1 : Membrane 8.3 : Transposon related	1	1	1	1	1	1
Membrane Transport	ABC_multidrug_CD1095-1097	Marc Monot	CD630_10960	CD1096		2a : Function of homologous gene experimentally demonstrated in an other organism		ABC-type transport system, multidrug-family permease Tn1549-like, CTn4-Orf29	t : transporter	11 : Membrane	810 aa	Marc Monot	17135193, 11781802, 12568329, 12568327, 17650959, 11157942, 11073898, 8863741	ABC transporters belong to the ATP-Binding Cassette (ABC) superfamily, which uses the hydrolysis of ATP to energise diverse biological systems. ABC transporters minimally consist of two conserved regions: a highly conserved ATP binding cassette (ABC) and a less conserved transmembrane domain (TMD). These can be found on the same protein or on two different ones. Most ABC transporters function as …	7.7 : Unknown substrate 17.3 : Transposon functions	4.3.A.1.m : membrane component 6.1 : Membrane 8.3 : Transposon related	1	1	1	1	1	1
Membrane Transport	ABC_multidrug_CD1095-1097	Marc Monot	CD630_10970	CD1097		2a : Function of homologous gene experimentally demonstrated in an other organism		ABC-type transport system, multidrug-family ATP-binding protein Tn1549-like, CTn4-Orf28	t : transporter	2 : Cytoplasmic	927 aa	Marc Monot	17135193, 11781802, 12568329, 12568327, 17650959, 11157942, 11073898, 8863741	ABC transporters belong to the ATP-Binding Cassette (ABC) superfamily, which uses the hydrolysis of ATP to energise diverse biological systems. ABC transporters minimally consist of two conserved regions: a highly conserved ATP binding cassette (ABC) and a less conserved transmembrane domain (TMD). These can be found on the same protein or on two different ones. Most ABC transporters function as …	7.7 : Unknown substrate 17.3 : Transposon functions	4.3.A.1.a : ATP binding component 7.1 : Cytoplasm 8.3 : Transposon related	1	1	1	1	1	1
Membrane Transport	Aminoacid_polyamine_transporter_CD1189	Emilie Camiade	CD630_11890	CD1189		3 : Function proposed based on presence of conserved amino acid motif, structural feature or limited homology		Putative amino acid/polyamine transporter I	t : transporter	11 : Membrane	1329 aa	cbx	18819925, 12867448	Amino acid permeases are integral membrane proteins involved in the transport of amino acids into the cell. A number of such proteins have been found to be evolutionary related. These proteins include several yeast specific and general amino acid permeases Emericella nidulans (Aspergillus nidulans) proline transport protein (gene prnB) Trichoderma harzianum amino acid permease INDA1 Salmonella ty…	7 : Transport and binding proteins	4.2.A.3 : The Amino Acid-Polyamine-Choline (APC) Family 6.1 : Membrane	1	1	1	1	1	1
Membrane Transport	Transporter_BCAA_CD1260	Isabelle Verstraete	CD630_12600	CD1260		2a : Function of homologous gene experimentally demonstrated in an other organism	brnQ-2	Branched chain amino acid transport system carrier protein	t : transporter	11 : Membrane	1293 aa	cbx	18024516, 10320772, 9531631, 8544834, 1900503	Characterised members of the branched chain Amino Acid:Cation Symporter (LIVCS) family transport all three of the branched chain aliphatic amino acids (leucine (L), isoleucine (I) and valine (V)). They function by a Na+ or H+ symport mechanism and display 12 putative transmembrane helical spanners.	1.4 : Pyruvate family 6.2 : Amino acids and amines 7 : Transport and binding proteins	1.1.3 : Amino acids 1.5.1.18 : Isoleucine/valine 1.5.1.19 : Leucine 4.2.A.26 : The Branched Chain Amino Acid:Cation Symporter (LIVCS) Family 6.1 : Membrane	1	1	1	1	1	1
Membrane Transport	ABC_CD1266-CD1268	Marc Monot	CD630_12660	CD1266		2a : Function of homologous gene experimentally demonstrated in an other organism		ABC-type transport system, multidrug-family permease	t : transporter	11 : Membrane	1065 aa	Marc Monot	17135193, 11781802, 18504552, 18952792, 8384683	/START= MSR ABC transporters belong to the ATP-Binding Cassette (ABC) superfamily, which uses the hydrolysis of ATP to energise diverse biological systems. ABC transporters minimally consist of two conserved regions: a highly conserved ATP binding cassette (ABC) and a less conserved transmembrane domain (TMD). These can be found on the same protein or on two different ones. Most ABC transporters …	7.7 : Unknown substrate	4.3.A.1.m : membrane component 6.1 : Membrane	1	1	1	1	1	1
Membrane Transport	Putative_membrane_protein_CD1301_CD1301	Laure Saujet	CD630_13010	CD1301		3 : Function proposed based on presence of conserved amino acid motif, structural feature or limited homology		Putative membrane protein	m : membrane component	11 : Membrane	669 aa	cbx				6.1 : Membrane	1	1	1	1	1	1
Membrane Transport	Transporter_Lrg_CD1439-1440	Emilie Camiade	CD630_14390	CD1439		3 : Function proposed based on presence of conserved amino acid motif, structural feature or limited homology		Putative transporter, LrgA family	pt : putative transporter	11 : Membrane	372 aa	cbx	15916614, 15659658	This family is uncharacterised. It contains the protein LrgA that has been hypothesised to export murein hydrolases. In Staphylococcus aureus, lrg and cid operons encode homologous proteins that regulate extracellular murein hydrolase activity and penicillin tolerance. Since the proteins encoded by cidA and lrgA are so similar to the bacteriophage-encoded holin family of proteins, they are consid…	7 : Transport and binding proteins	6.1 : Membrane	1	1	1	1	1	1
Membrane Transport	Transporter_Lrg_CD1439-1440	Emilie Camiade	CD630_14400	CD1440		3 : Function proposed based on presence of conserved amino acid motif, structural feature or limited homology		Putative transporter, LrgB family	pt : putative transporter	11 : Membrane	690 aa	cbx	10714982	The two products of the lrgAB operon are potential membrane proteins, and LrgA and LrgB are both thought to control murein hydrolase activity and penicillin tolerance.	7 : Transport and binding proteins	6.1 : Membrane	1	1	1	1	1	1
Membrane Transport	ABC_Multidrug_CD1472-1473	Emilie Camiade	CD630_14730	CD1473		2a : Function of homologous gene experimentally demonstrated in an other organism		ABC-type transport system, multidrug-family ATP-binding/permease	t : transporter	11 : Membrane	1824 aa	Marc Monot	17135193, 11781802, 18504552, 18952792, 8384683	ABC transporters belong to the ATP-Binding Cassette (ABC) superfamily, which uses the hydrolysis of ATP to energise diverse biological systems. ABC transporters minimally consist of two conserved regions: a highly conserved ATP binding cassette (ABC) and a less conserved transmembrane domain (TMD). These can be found on the same protein or on two different ones. Most ABC transporters function as …	7.7 : Unknown substrate	4.3.A.1.am : ATP binding and membrane component 6.1 : Membrane	1	1	1	1	1	1
Membrane Transport	Ferrous-iron_CD1477-1480	Marc Monot	CD630_14770	CD1477		2a : Function of homologous gene experimentally demonstrated in an other organism	feoA	Ferrous iron transport protein	t : transporter	1 : Unknown	213 aa	Marc Monot	16718600	(IPR007167) Ferrous iron transporter, FeoA subunit This entry represents the core domain of the ferrous iron (Fe2+) transport protein FeoA found in bacteria. This domain also occurs at the C-terminus in related proteins. The transporter Feo is composed of three proteins: FeoA a small, soluble SH3-domain protein probably located in the cytosol FeoB, a large protein with a cytosolic N-terminal G-pr…			1	1	1	1	1	1
Membrane Transport	ABC_Sulfonates_CD1482-1484	Ana Antunes	CD630_14820	CD1482		2a : Function of homologous gene experimentally demonstrated in an other organism	ssuC	ABC-type transport system, sulfonates-family permease	t : transporter	11 : Membrane	771 aa	Marc Monot	17135193, 11781802, 18504552, 18952792, 8384683, 16204527, 1283592, 10506196, 9782504	ABC transporters belong to the ATP-Binding Cassette (ABC) superfamily, which uses the hydrolysis of ATP to energise diverse biological systems. ABC transporters minimally consist of two conserved regions: a highly conserved ATP binding cassette (ABC) and a less conserved transmembrane domain (TMD). These can be found on the same protein or on two different ones. Most ABC transporters function as …	7.2 : Anions	4.3.A.1.m : membrane component 6.1 : Membrane	1	1	1	1	1	1
Membrane Transport	ABC_Sulfonates_CD1482-1484	Ana Antunes	CD630_14830	CD1483		2a : Function of homologous gene experimentally demonstrated in an other organism	ssuB	ABC-type transport system, sulfonates-family ATP-binding protein	t : transporter	2 : Cytoplasmic	732 aa	Marc Monot	17135193, 11781802, 18504552, 18952792, 8384683, 16204527, 1283592, 10506196, 9782504	ABC transporters belong to the ATP-Binding Cassette (ABC) superfamily, which uses the hydrolysis of ATP to energise diverse biological systems. ABC transporters minimally consist of two conserved regions: a highly conserved ATP binding cassette (ABC) and a less conserved transmembrane domain (TMD). These can be found on the same protein or on two different ones. Most ABC transporters function as …	7.2 : Anions	4.3.A.1.a : ATP binding component 7.1 : Cytoplasm	1	1	1	1	1	1
Membrane Transport	ABC_Methionine_CD1489-1491	Marc Monot	CD630_14890	CD1489		2a : Function of homologous gene experimentally demonstrated in an other organism	metN	ABC-type transport system, methionine-specific ATP-binding protein	t : transporter	11 : Membrane	966 aa	Marc Monot	12169620, 12218041, 12819857, 17135193, 11781802, 18504552, 18952792, 8384683	Part of the ABC transporter complex metNIQ involved in methionine import. Responsible for energy coupling to the transport system (Probable). It has also been shown to be involved in methionine sulfoxide transport. ABC transporters belong to the ATP-Binding Cassette (ABC) superfamily, which uses the hydrolysis of ATP to energise diverse biological systems. ABC transporters minimally consist of tw…	7.1 : Amino acids, peptides and amines	4.3.A.1.a : ATP binding component	1	1	1	1	1	1
Membrane Transport	ABC_Methionine_CD1489-1491	Marc Monot	CD630_14900	CD1490		2a : Function of homologous gene experimentally demonstrated in an other organism	metI	ABC-type transport system, methionine-specific permease	t : transporter	11 : Membrane	657 aa	Marc Monot	12169620, 12218041, 12819857, 17135193, 11781802, 18504552, 18952792, 8384683	(IPR000515) Binding-protein-dependent transport systems inner membrane component Part of the ABC transporter complex metNIQ involved in methionine import. Responsible for energy coupling to the transport system (Probable). It has also been shown to be involved in methionine sulfoxide transport. ABC transporters belong to the ATP-Binding Cassette (ABC) superfamily, which uses the hydrolysis of ATP…	7.1 : Amino acids, peptides and amines	4.3.A.1.m : membrane component 6.1 : Membrane	1	1	1	1	1	1
Membrane Transport	ABC_Methionine_CD1489-1491	Marc Monot	CD630_14910	CD1491		2a : Function of homologous gene experimentally demonstrated in an other organism	metQ	ABC-type transport system, methionine-specific substrate-binding lipoprotein	t : transporter	11 : Membrane	792 aa	Marc Monot	12169620, 12218041, 12819857, 17135193, 11781802, 18504552, 18952792, 8384683	Part of the ABC transporter complex metNIQ involved in methionine import. Responsible for energy coupling to the transport system (Probable). It has also been shown to be involved in methionine sulfoxide transport.	7.1 : Amino acids, peptides and amines	4.3.A.1.p : periplasmic binding component 6.1 : Membrane	1	1	1	1	1	1
Membrane Transport	Antiporter_drug-sodium_CD1506	Laure Saujet	CD630_15060	CD1506		3 : Function proposed based on presence of conserved amino acid motif, structural feature or limited homology		Putative drug/sodium antiporter, MATE family	pt : putative transporter	11 : Membrane	1326 aa	Marc Monot	19100867	(IPR002528) Multi antimicrobial extrusion protein MatE Characterised members of the Multi Antimicrobial Extrusion (MATE) family function as drug/sodium antiporters. These proteins mediate resistance to a wide range of cationic dyes, fluroquinolones, aminoglycosides and other structurally diverse antibodies and drugs. MATE proteins are found in bacteria, archaea and eukaryotes. These proteins are …	7.7 : Unknown substrate	4.2.A.66 : The Multi Antimicrobial Extrusion (MATE) Family	1	1	1	1	1	1
Membrane Transport	ABC_CD1532-CD1533	Isabelle Poquet	CD630_15320	CD1532		2a : Function of homologous gene experimentally demonstrated in an other organism		ABC-type transport system, ATP-binding protein	t : transporter	2 : Cytoplasmic	768 aa	Marc Monot	17135193, 11781802, 18504552, 18952792, 8384683	ABC transporters belong to the ATP-Binding Cassette (ABC) superfamily, which uses the hydrolysis of ATP to energise diverse biological systems. ABC transporters minimally consist of two conserved regions: a highly conserved ATP binding cassette (ABC) and a less conserved transmembrane domain (TMD). These can be found on the same protein or on two different ones. Most ABC transporters function as …	7.7 : Unknown substrate	4.3.A.1.a : ATP binding component 7.1 : Cytoplasm	1	1	1	1	1	1
Membrane Transport	ABC_CD1532-CD1533	Isabelle Poquet	CD630_15330	CD1533		2a : Function of homologous gene experimentally demonstrated in an other organism		ABC-type transport system, permease	t : transporter	11 : Membrane	1938 aa	Marc Monot	17135193, 11781802, 18504552, 18952792, 8384683	ABC transporters belong to the ATP-Binding Cassette (ABC) superfamily, which uses the hydrolysis of ATP to energise diverse biological systems. ABC transporters minimally consist of two conserved regions: a highly conserved ATP binding cassette (ABC) and a less conserved transmembrane domain (TMD). These can be found on the same protein or on two different ones. Most ABC transporters function as …	7.7 : Unknown substrate	4.3.A.1.m : membrane component 6.1 : Membrane	1	1	1	1	1	1
Membrane Transport	ABC_CD1539-1540	Emilie Camiade	CD630_15390	CD1539		2a : Function of homologous gene experimentally demonstrated in an other organism		ABC-type transport system, ATP-binding protein	t : transporter	2 : Cytoplasmic	747 aa	Marc Monot	17135193, 11781802, 18504552, 18952792, 8384683	ABC transporters belong to the ATP-Binding Cassette (ABC) superfamily, which uses the hydrolysis of ATP to energise diverse biological systems. ABC transporters minimally consist of two conserved regions: a highly conserved ATP binding cassette (ABC) and a less conserved transmembrane domain (TMD). These can be found on the same protein or on two different ones. Most ABC transporters function as …	7.7 : Unknown substrate	4.3.A.1.a : ATP binding component 7.1 : Cytoplasm	1	1	1	1	1	1
Membrane Transport	ABC_CD1539-1540	Emilie Camiade	CD630_15400	CD1540		2a : Function of homologous gene experimentally demonstrated in an other organism		ABC-type transport system, permease protein	t : transporter	11 : Membrane	1881 aa	Marc Monot	17135193, 11781802, 18504552, 18952792, 8384683	ABC transporters belong to the ATP-Binding Cassette (ABC) superfamily, which uses the hydrolysis of ATP to energise diverse biological systems. ABC transporters minimally consist of two conserved regions: a highly conserved ATP binding cassette (ABC) and a less conserved transmembrane domain (TMD). These can be found on the same protein or on two different ones. Most ABC transporters function as …	7.7 : Unknown substrate	4.3.A.1.m : membrane component 6.1 : Membrane	1	1	1	1	1	1
Membrane Transport	Antiporter_CD1541	Ana Antunes	CD630_15410	CD1541		3 : Function proposed based on presence of conserved amino acid motif, structural feature or limited homology		Putative drug/sodium antiporter, MATE family	pt : putative transporter	11 : Membrane	1392 aa	Marc Monot	19100867	(IPR002528) Multi antimicrobial extrusion protein MatE Characterised members of the Multi Antimicrobial Extrusion (MATE) family function as drug/sodium antiporters. These proteins mediate resistance to a wide range of cationic dyes, fluroquinolones, aminoglycosides and other structurally diverse antibodies and drugs. MATE proteins are found in bacteria, archaea and eukaryotes. These proteins are …	7.7 : Unknown substrate	4.2.A.66 : The Multi Antimicrobial Extrusion (MATE) Family	1	1	1	1	1	1
Membrane Transport	ABC_CD1586-1589	Ana Antunes	CD630_15860	CD1586		4 : Homologs of previously reported genes of unknown function		Conserved hypothetical protein	o : ORF of unknown function	2 : Cytoplasmic	1185 aa	Marc Monot					1	1	1	1	1	1
Membrane Transport	ABC_CD1586-1589	Ana Antunes	CD630_15880	CD1588		2a : Function of homologous gene experimentally demonstrated in an other organism		ABC-type transport system, sugar-family permease	t : transporter	11 : Membrane	951 aa	Marc Monot	17135193, 11781802, 18504552, 18952792, 8384683	ABC transporters belong to the ATP-Binding Cassette (ABC) superfamily, which uses the hydrolysis of ATP to energise diverse biological systems. ABC transporters minimally consist of two conserved regions: a highly conserved ATP binding cassette (ABC) and a less conserved transmembrane domain (TMD). These can be found on the same protein or on two different ones. Most ABC transporters function as …	7.3 : Carbohydrates, organic alcohols, and acids 7.7 : Unknown substrate	1.1.1 : Carbohydrates/Carbon compounds 4.3.A.1.m : membrane component 6.1 : Membrane	1	1	1	1	1	1
Membrane Transport	PTS_Lactose-cellobiose_CD1602	Laure Saujet	CD630_16020	CD1602		2a : Function of homologous gene experimentally demonstrated in an other organism		PTS system, lactose/cellobiose-family IIB component	t : transporter	2 : Cytoplasmic	303 aa	Marc Monot	19054326, 17209069, 17183209	(IPR003501) Phosphotransferase system, lactose/cellobiose-specific IIB subunit	6 : Energy metabolism 7.3 : Carbohydrates, organic alcohols, and acids 13.2 : PTS	1.1.1 : Carbohydrates/Carbon compounds 4.4.A.3 : The PTS Lactose-N,N'-Diacetylchitobiose-betaucoside (Lac) Family	1	1	1	1	1	1
Membrane Transport	ABC_CD1603-1605	Marc Monot	CD630_16030	CD1603		2a : Function of homologous gene experimentally demonstrated in an other organism		ABC-type transport system, multidrug-family permease	t : transporter	11 : Membrane	756 aa	Marc Monot	17135193, 11781802, 18504552, 18952792, 8384683	(IPR013525) ABC-2 type transporter ABC transporters belong to the ATP-Binding Cassette (ABC) superfamily, which uses the hydrolysis of ATP to energise diverse biological systems. ABC transporters minimally consist of two conserved regions: a highly conserved ATP binding cassette (ABC) and a less conserved transmembrane domain (TMD). These can be found on the same protein or on two different ones.…	7.7 : Unknown substrate	4.3.A.1.m : membrane component 6.1 : Membrane	1	1	1	1	1	1
Membrane Transport	ABC_CD1603-1605	Marc Monot	CD630_16040	CD1604		2a : Function of homologous gene experimentally demonstrated in an other organism		ABC-type transport system, multidrug-family ATP-binding protein	t : transporter	2 : Cytoplasmic	963 aa	Marc Monot	17135193, 11781802, 18504552, 18952792, 8384683	ABC transporters belong to the ATP-Binding Cassette (ABC) superfamily, which uses the hydrolysis of ATP to energise diverse biological systems. ABC transporters minimally consist of two conserved regions: a highly conserved ATP binding cassette (ABC) and a less conserved transmembrane domain (TMD). These can be found on the same protein or on two different ones. Most ABC transporters function as …	7.7 : Unknown substrate	4.3.A.1.a : ATP binding component 7.1 : Cytoplasm	1	1	1	1	1	1
Membrane Transport	ABC_CD1603-1605	Marc Monot	CD630_16050	CD1605		3 : Function proposed based on presence of conserved amino acid motif, structural feature or limited homology		Putative transcriptional regulator	pr : putative regulator	1 : Unknown	459 aa	cbx	12180910	(IPR011256) Regulatory factor, effector, bacterial The effector domain is found in bacterial regulatory proteins, such as transcription factors. The effector domain consists of a duplication of a beta/alpha/beta(2) motif, where the antiparallel beta sheets form a barrel structure. Several proteins contain this domain, such as the multidrug-binding domain of the transcription factor BmrR, which tr…	9 : Transcription	3.1.2 : Transcriptional level 7.1 : Cytoplasm	1	1	1	1	1	1
Membrane Transport	ABC_Multidrug_CD1607-1608	Emilie Camiade	CD630_16070	CD1607		2a : Function of homologous gene experimentally demonstrated in an other organism		ABC-type transport system, multidrug-family ATP-binding protein	t : transporter	2 : Cytoplasmic	717 aa	Marc Monot	17135193, 11781802, 18504552, 18952792, 8384683	ABC transporters belong to the ATP-Binding Cassette (ABC) superfamily, which uses the hydrolysis of ATP to energise diverse biological systems. ABC transporters minimally consist of two conserved regions: a highly conserved ATP binding cassette (ABC) and a less conserved transmembrane domain (TMD). These can be found on the same protein or on two different ones. Most ABC transporters function as …	7.7 : Unknown substrate	4.3.A.1.a : ATP binding component 7.1 : Cytoplasm	1	1	1	1	1	1
Membrane Transport	ABC_Multidrug_CD1607-1608	Emilie Camiade	CD630_16080	CD1608		2a : Function of homologous gene experimentally demonstrated in an other organism		ABC-type transport system, multidrug-family permease	t : transporter	11 : Membrane	825 aa	Marc Monot	17135193, 11781802, 18504552, 18952792, 8384683	ABC transporters belong to the ATP-Binding Cassette (ABC) superfamily, which uses the hydrolysis of ATP to energise diverse biological systems. ABC transporters minimally consist of two conserved regions: a highly conserved ATP binding cassette (ABC) and a less conserved transmembrane domain (TMD). These can be found on the same protein or on two different ones. Most ABC transporters function as …	7.7 : Unknown substrate	4.3.A.1.m : membrane component 6.1 : Membrane	1	1	1	1	1	1
Membrane Transport	ABC_CD1617-1619	Ana Antunes	CD630_16180	CD1618		2a : Function of homologous gene experimentally demonstrated in an other organism		ABC-type transport system, multidrug-family ATP-binding protein	t : transporter	2 : Cytoplasmic	726 aa	Marc Monot	17135193, 11781802, 18504552, 18952792, 8384683	ABC transporters belong to the ATP-Binding Cassette (ABC) superfamily, which uses the hydrolysis of ATP to energise diverse biological systems. ABC transporters minimally consist of two conserved regions: a highly conserved ATP binding cassette (ABC) and a less conserved transmembrane domain (TMD). These can be found on the same protein or on two different ones. Most ABC transporters function as …	7.7 : Unknown substrate	4.3.A.1.a : ATP binding component 7.1 : Cytoplasm	1	1	1	1	1	1
Membrane Transport	ABC_CD1617-1619	Ana Antunes	CD630_16190	CD1619		2a : Function of homologous gene experimentally demonstrated in an other organism		ABC-type transport system, multidrug-family permease	t : transporter	2 : Cytoplasmic	765 aa	Marc Monot	17135193, 11781802, 18504552, 18952792, 8384683	ABC transporters belong to the ATP-Binding Cassette (ABC) superfamily, which uses the hydrolysis of ATP to energise diverse biological systems. ABC transporters minimally consist of two conserved regions: a highly conserved ATP binding cassette (ABC) and a less conserved transmembrane domain (TMD). These can be found on the same protein or on two different ones. Most ABC transporters function as …	7.7 : Unknown substrate	4.3.A.1.m : membrane component 6.1 : Membrane	1	1	1	1	1	1
Membrane Transport	ABC_Iron_CD1647-1650	Cecile Deneve	CD630_16470	CD1647		2a : Function of homologous gene experimentally demonstrated in an other organism		ABC-type transport system, iron-family permease	t : transporter	11 : Membrane	954 aa	Marc Monot	17135193, 11781802, 18504552, 18952792, 8384683	ABC transporters belong to the ATP-Binding Cassette (ABC) superfamily, which uses the hydrolysis of ATP to energise diverse biological systems. ABC transporters minimally consist of two conserved regions: a highly conserved ATP binding cassette (ABC) and a less conserved transmembrane domain (TMD). These can be found on the same protein or on two different ones. Most ABC transporters function as …	7.4 : Cations and iron carrying compounds	4.3.A.1.m : membrane component	1	1	1	1	1	1
Membrane Transport	ABC_Iron_CD1647-1650	Cecile Deneve	CD630_16480	CD1648		2a : Function of homologous gene experimentally demonstrated in an other organism		ABC-type transport system, iron-family permease	t : transporter	11 : Membrane	957 aa	Marc Monot	17135193, 11781802, 18504552, 18952792, 8384683	ABC transporters belong to the ATP-Binding Cassette (ABC) superfamily, which uses the hydrolysis of ATP to energise diverse biological systems. ABC transporters minimally consist of two conserved regions: a highly conserved ATP binding cassette (ABC) and a less conserved transmembrane domain (TMD). These can be found on the same protein or on two different ones. Most ABC transporters function as …	7.4 : Cations and iron carrying compounds	4.3.A.1.m : membrane component 6.1 : Membrane	1	1	1	1	1	1
Membrane Transport	ABC_Iron_CD1647-1650	Cecile Deneve	CD630_16490	CD1649		2a : Function of homologous gene experimentally demonstrated in an other organism		ABC-type transport system, iron-family ATP-binding protein	t : transporter	2 : Cytoplasmic	756 aa	Marc Monot	17135193, 11781802, 18504552, 18952792, 8384683	ABC transporters belong to the ATP-Binding Cassette (ABC) superfamily, which uses the hydrolysis of ATP to energise diverse biological systems. ABC transporters minimally consist of two conserved regions: a highly conserved ATP binding cassette (ABC) and a less conserved transmembrane domain (TMD). These can be found on the same protein or on two different ones. Most ABC transporters function as …	7.4 : Cations and iron carrying compounds	4.3.A.1.a : ATP binding component 7.1 : Cytoplasm	1	1	1	1	1	1
Membrane Transport	ABC_Iron_CD1647-1650	Cecile Deneve	CD630_16500	CD1650		2a : Function of homologous gene experimentally demonstrated in an other organism		ABC-type transport system, iron-family extracellular substrate-binding protein	t : transporter	10 : Secreted	966 aa	Marc Monot	17135193, 11781802, 18504552, 18952792, 8384683	ABC transporters belong to the ATP-Binding Cassette (ABC) superfamily, which uses the hydrolysis of ATP to energise diverse biological systems. ABC transporters minimally consist of two conserved regions: a highly conserved ATP binding cassette (ABC) and a less conserved transmembrane domain (TMD). These can be found on the same protein or on two different ones. Most ABC transporters function as …	7.4 : Cations and iron carrying compounds	4.3.A.1.p : periplasmic binding component 6.1 : Membrane	1	1	1	1	1	1
Membrane Transport	ABC_CD1653	Imane Elmeouche	CD630_16530	CD1653		3 : Function proposed based on presence of conserved amino acid motif, structural feature or limited homology		Putative Probable D-methionine-binding lipoprotein	lp : lipoprotein	11 : Membrane	798 aa	Marc Monot	17189357, 15610013, 15215334	similar to solute binding proteins of methionine. An S-box riboswitch is present upstream of the gene This protein is a component of a D-methionine permease, a binding protein-dependent, ATP-driven transport system : methionine-specific substrate-binding lipoprotein of an ABC-type transport system.	5.5 : Sulfur metabolism	4.3.A.1 : The ATP-binding Cassette (ABC) Superfamily + ABC-type Uptake Permeases	1	1	1	1	1	1
Membrane Transport	Symporter_CD1694-1695	Laure Saujet	CD630_16940	CD1694		4b : Only in in Clostridium genus		Conserved hypothetical protein	o : ORF of unknown function	1 : Unknown	456 aa	Marc Monot					1	1	1	1	1	1
Membrane Transport	Symporter_CD1694-1695	Laure Saujet	CD630_16950	CD1695		3 : Function proposed based on presence of conserved amino acid motif, structural feature or limited homology		Putative symporter protein	pf : putative factor	11 : Membrane	1266 aa	Marc Monot		(IPR000802) Arsenical pump membrane protein Arsenic is a toxic metalloid whose trivalent and pentavalent ions inhibit a variety of biochemical processes. Operons that encode arsenic resistance have been found in multicopy plasmids from both Gram-positive and Gram-negative bacteria [1]. The resistance mechanism is encoded from a single operon, which houses an anion pump. The pump has two polypepti…			1	1	1	1	1	1
Membrane Transport	Symporter_Amino-acid_CD1696	Isabelle Verstraete	CD630_16960	CD1696		2a : Function of homologous gene experimentally demonstrated in an other organism		Sodium:alanine symporter	t : transporter	11 : Membrane	1452 aa	Marc Monot	12823818, 1447975, 1400476, 8031825	(IPR001463) Sodium:alanine symporter Sodium symporters can be divided by sequence and functional similarity into various groups. One such group is the sodium/alanine symporter family, the members of which transport alanine in association with sodium ions.	7 : Transport and binding proteins	4.2.A.25 : The Alanine/Glycine:Cation symporter (AGCS) Family	1	1	1	1	1	1
Membrane Transport	Symporter_CD1729	Isabelle Verstraete	CD630_17290	CD1729		3 : Function proposed based on presence of conserved amino acid motif, structural feature or limited homology		Putative sodium:phosphate symporter	t : transporter	11 : Membrane	1620 aa	Marc Monot	17135193	(IPR004633) Na/Pi cotransporter II-related		4.2.A.58 : The Phosphate:Na+ Symporter (PNaS) Family	1	1	1	1	1	1
Membrane Transport	Ferrous-iron_CD1745A	Marie Thibonnier	CD630_17451	CD1745A		2a : Function of homologous gene experimentally demonstrated in an other organism	feoA	Ferrous iron transport protein	t : transporter	1 : Unknown	225 aa	Marc Monot	16718600	This entry represents the core domain of the ferrous iron (Fe2+) transport protein FeoA found in bacteria. This domain also occurs at the C-terminus in related proteins. The transporter Feo is composed of three proteins: FeoA a small, soluble SH3-domain protein probably located in the cytosol FeoB, a large protein with a cytosolic N-terminal G-protein domain and a C-terminal integral inner-membra…			1	1	1	1	1	1
Membrane Transport	ABC_Multidrug_CD1753-1755	Emilie Camiade	CD630_17530	CD1753		2a : Function of homologous gene experimentally demonstrated in an other organism		ABC-type transport system, multidrug-family ATP-binding protein	t : transporter	2 : Cytoplasmic	846 aa	Marc Monot	17135193, 11781802, 18504552, 18952792, 8384683	ABC transporters belong to the ATP-Binding Cassette (ABC) superfamily, which uses the hydrolysis of ATP to energise diverse biological systems. ABC transporters minimally consist of two conserved regions: a highly conserved ATP binding cassette (ABC) and a less conserved transmembrane domain (TMD). These can be found on the same protein or on two different ones. Most ABC transporters function as …	7.7 : Unknown substrate	4.3.A.1.a : ATP binding component 7.1 : Cytoplasm	1	1	1	1	1	1
Membrane Transport	ABC_Multidrug_CD1753-1755	Emilie Camiade	CD630_17540	CD1754		2a : Function of homologous gene experimentally demonstrated in an other organism		ABC-type transport system, multidrug-family permease	t : transporter	11 : Membrane	684 aa	Marc Monot	17135193, 11781802, 18504552, 18952792, 8384683	ABC transporters belong to the ATP-Binding Cassette (ABC) superfamily, which uses the hydrolysis of ATP to energise diverse biological systems. ABC transporters minimally consist of two conserved regions: a highly conserved ATP binding cassette (ABC) and a less conserved transmembrane domain (TMD). These can be found on the same protein or on two different ones. Most ABC transporters function as …	7.7 : Unknown substrate	4.3.A.1.m : membrane component 6.1 : Membrane	1	1	1	1	1	1
Membrane Transport	ABC_Multidrug_CD1753-1755	Emilie Camiade	CD630_17550	CD1755		2a : Function of homologous gene experimentally demonstrated in an other organism		ABC-type transport system, multidrug-family permease	t : transporter	11 : Membrane	717 aa	Marc Monot	17135193, 11781802, 18504552, 18952792, 8384683	ABC transporters belong to the ATP-Binding Cassette (ABC) superfamily, which uses the hydrolysis of ATP to energise diverse biological systems. ABC transporters minimally consist of two conserved regions: a highly conserved ATP binding cassette (ABC) and a less conserved transmembrane domain (TMD). These can be found on the same protein or on two different ones. Most ABC transporters function as …	7.7 : Unknown substrate	4.3.A.1.m : membrane component 6.1 : Membrane	1	1	1	1	1	1
Membrane Transport	ABC_CD1873-1875	Emilie Camiade	CD630_18730	CD1873		2a : Function of homologous gene experimentally demonstrated in an other organism	vexP1	ABC-type transport system, permease Tn1549-like, CTn5-Orf33	t : transporter	11 : Membrane	1278 aa	Marc Monot	17135193, 11781802, 18504552, 18952792, 8384683, 12568329, 12568327, 17650959, 11157942, 11073898, 8863741	ABC transporters belong to the ATP-Binding Cassette (ABC) superfamily, which uses the hydrolysis of ATP to energise diverse biological systems. ABC transporters minimally consist of two conserved regions: a highly conserved ATP binding cassette (ABC) and a less conserved transmembrane domain (TMD). These can be found on the same protein or on two different ones. Most ABC transporters function as …	7.7 : Unknown substrate 17.3 : Transposon functions	4.3.A.1.m : membrane component 6.1 : Membrane 8.3 : Transposon related	1	1	1	1	1	1
Membrane Transport	ABC_Multidrug_CD1887-1890	Emilie Camiade	CD630_18870	CD1887		1a : Function experimentally demonstrated in the studied strain	csfU	Extra-Cytoplasmic Function sigma factors, ECF family	r : regulator	2 : Cytoplasmic	516 aa	Marc Monot	21628514	/START= MSR Extra-Cytoplasmic Function sigma factors (ECF sigma factors) are a major family of signal transduction systems which sense and respond to extracellular stresses, they induce their own expression and are negatively regulated by their cognate anti-sigma factors. The expression of these ECF sigma factors increases following exposure to the antimicrobial peptide bacitracin and/or lysozyme…	9 : Transcription 9.3 : Transcription factors 12.1 : DNA interactions	3.1.2.1 : Sigma factors, anti-sigmafactors 7.1 : Cytoplasm	1	1	1	1	1	1
Membrane Transport	ABC_Multidrug_CD1887-1890	Emilie Camiade	CD630_18880	CD1888		1a : Function experimentally demonstrated in the studied strain	rsiU	Anti Sigma Factor, ECF family	r : regulator	11 : Membrane	762 aa	Marc Monot	21628514	Extra-Cytoplasmic Function sigma factors (ECF sigma factors) are a major family of signal transduction systems which sense and respond to extracellular stresses, they induce their own expression and are negatively regulated by their cognate anti-sigma factors. The expression of these ECF sigma factors increases following exposure to the antimicrobial peptide bacitracin and/or lysozyme. The expres…			1	1	1	1	1	1
Membrane Transport	ABC_Multidrug_CD1887-1890	Emilie Camiade	CD630_18890	CD1889		2a : Function of homologous gene experimentally demonstrated in an other organism		ABC-type transport system, multidrug-family ATP-binding protein	t : transporter	2 : Cytoplasmic	867 aa	Marc Monot	17135193, 11781802, 18504552, 18952792, 8384683	BC transporters belong to the ATP-Binding Cassette (ABC) superfamily, which uses the hydrolysis of ATP to energise diverse biological systems. ABC transporters minimally consist of two conserved regions: a highly conserved ATP binding cassette (ABC) and a less conserved transmembrane domain (TMD). These can be found on the same protein or on two different ones. Most ABC transporters function as a…	7.7 : Unknown substrate	4.3.A.1.a : ATP binding component 7.1 : Cytoplasm	1	1	1	1	1	1
Membrane Transport	ABC_Multidrug_CD1887-1890	Emilie Camiade	CD630_18900	CD1890		2a : Function of homologous gene experimentally demonstrated in an other organism		ABC-type transport system, multidrug-family permease	m : membrane component	11 : Membrane	1242 aa	Marc Monot	17135193, 11781802, 18504552, 18952792, 8384683	ABC transporters belong to the ATP-Binding Cassette (ABC) superfamily, which uses the hydrolysis of ATP to energise diverse biological systems. ABC transporters minimally consist of two conserved regions: a highly conserved ATP binding cassette (ABC) and a less conserved transmembrane domain (TMD). These can be found on the same protein or on two different ones. Most ABC transporters function as …	7.7 : Unknown substrate	4.3.A.1.m : membrane component 6.1 : Membrane	1	1	1	1	1	1
Membrane Transport	ABC_CD1978-1980A	Cecile Deneve	CD630_19780	CD1978		2a : Function of homologous gene experimentally demonstrated in an other organism		ABC-type transport system, ATP-binding protein	t : transporter	2 : Cytoplasmic	738 aa	Marc Monot	17135193, 11781802, 18504552, 18952792, 8384683	ABC transporters belong to the ATP-Binding Cassette (ABC) superfamily, which uses the hydrolysis of ATP to energise diverse biological systems. ABC transporters minimally consist of two conserved regions: a highly conserved ATP binding cassette (ABC) and a less conserved transmembrane domain (TMD). These can be found on the same protein or on two different ones. Most ABC transporters function as …	7.7 : Unknown substrate	4.3.A.1.a : ATP binding component 7.1 : Cytoplasm	1	1	1	1	1	1
[truncated: 1,607 more rows]

## Sheet: Rawdata
Class	Group	Gene ID	Name	Product	Localization	Length	PMID	Comments	Bioprocess	Roles	630 14H / 6H	Mull 14H / 6H	Rood 14H / 6H	630 24H / 6H	Mull 24H / 6H	Rood 24H / 6H
Cell Factor	Glycosyl-transferase_CD0019	CD630_00190		Putative glycosyl transferase	1 : Unknown	1206 aa					1	1	1	1	1	1
Cell Factor	Deshydrogenase_NADP-dependant_CD0065	CD630_00650		Putative NADP-dependent deshydrogenase	2 : Cytoplasmic	789 aa		(IPR016040) NAD(P)-binding (IPR002198) Short-chain dehydrogenase/reductase SDR The short-chain dehydrogenases/reductases family (SDR) is a very large family of enzymes, most of which are known to be NAD- or NADP-dependent oxidoreductases.			1	1	1	1	1	4.67
[truncated: 3,438 more rows]
